# Supplementary material for: Dietary metal intake and the prevalence of erectile dysfunction in US men: Results from National Health and Nutrition Examination Survey 2001–2004
Source: Front Nutr. 2022 Nov 3;9:974443. doi: 10.3389/fnut.2022.974443 (PMC9668876; doi:10.3389/fnut.2022.974443)
Supplement: Supplementary file 1 [file Table_3.XLSX]

## Sheet: Sheet 1
分组	Age (years)	Race	Education level	Marital status	Annual Household Income	BMI (kg/m2)	Magnesium (mg)	Zinc (mg)	Copper (mg)	Selenium (mcg)	Hypertension	Current health status	Diabetes
0	1	3	3	1	0	0	369	15.74	1.682	180.8	2	0	2
0	1	3	1	1	0	0	295	10.95	1.368	110.8	2	0	2
1	1	3	1	1	0	0	311	9.75	1.432	183	2	0	2
0	1	3	2	1	0	0	405	9.5	1.323	104.3	2	0	2
0	0	3	3	1	0	0	369	15.6	1.798	131.6	2	0	2
0	1	3	2	1	0	0	271	12.06	1.853	93.5	2	0	2
0	0	4	1	1	0	0	418	19.22	1.06	113.7	2	0	2
0	1	3	3	1	0	0	304	30.11	1.517	100.5	2	0	2
1	1	3	3	1	0	0	298	6.52	0.749	71.1	2	0	2
0	1	1	2	1	0	0	677	40.86	3.406	242.3	2	0	2
0	1	3	3	1	0	0	434	25.19	1.868	171.6	2	0	2
1	0	4	1	1	0	0	125	3.12	0.678	29.5	2	0	2
0	1	4	1	1	0	0	322	14.47	1.322	143.4	2	0	2
0	0	4	1	1	0	0	32	0.48	0.132	7.1	2	0	2
1	1	3	3	1	0	0	182	7.41	0.688	101.8	2	0	2
0	0	1	1	1	0	0	195	11.11	1.146	90.3	2	0	2
0	1	2	1	1	0	0	275	11.52	0.779	95.5	2	0	2
0	0	3	1	1	0	0	443	25.96	1.339	135.3	2	0	2
1	0	3	3	1	0	0	608	23.51	2.401	239.3	2	0	2
0	1	3	3	1	0	0	693	13.48	2.855	141.5	2	0	2
1	1	3	3	1	0	0	200	4.69	0.773	44.5	1	0	1
0	1	4	3	1	0	0	348	24.45	46.237	152	1	0	2
0	1	3	3	1	0	0	630	17.21	2.595	249.9	2	0	2
0	1	3	3	1	0	0	580	21.35	2.306	203.5	2	0	2
0	0	3	1	1	0	0	614	24.03	2.702	336.6	2	0	1
1	1	2	2	1	0	0	326	13.17	1.738	146.2	2	0	1
0	1	3	2	1	0	0	331	13.57	1.428	152.8	2	0	2
0	0	1	2	1	0	0	169	6.2	0.589	63.9	2	0	2
1	1	3	1	1	0	0	85	4.52	0.323	64.4	1	0	2
1	1	3	1	1	0	0	244	29.54	1.112	117.2	2	0	2
0	1	1	1	1	0	0	566	24.04	2.832	140.7	2	0	2
0	1	3	3	1	0	0	144	5.86	0.885	102.1	2	0	2
1	1	4	1	1	0	0	109	5.19	0.672	74.9	2	0	2
1	1	3	3	1	0	0	218	10.39	0.943	54.6	2	0	2
1	1	4	1	1	0	0	328	14.42	1.418	121.4	2	0	2
0	1	4	1	1	0	0	394	17.65	2.018	147.8	2	0	2
0	1	3	2	1	0	0	158	5.1	0.618	60.3	2	0	2
0	1	2	3	1	0	0	375	28.47	1.886	151.8	2	0	1
0	1	3	3	1	0	0	581	24.03	2.338	259.6	2	0	2
1	1	3	3	1	0	0	383	15.74	1.539	152	2	0	2
0	1	4	1	1	0	0	316	3.23	0.616	70.7	1	0	2
0	1	4	1	1	0	0	179	2.96	0.802	24.8	1	0	2
0	1	3	2	1	0	0	213	8.52	0.78	59.9	1	0	2
1	1	3	2	1	0	0	440	10.95	1.491	171.6	2	0	2
1	1	3	3	1	0	0	198	4.27	0.701	135.7	2	0	2
0	1	4	1	1	0	0	715	18.48	2.976	191.3	2	0	2
0	1	4	1	1	0	0	342	15.24	1.683	108.8	2	0	2
0	1	4	1	1	0	0	308	11.65	1.373	150.4	1	0	2
1	0	4	1	1	0	0	189	3.05	0.293	33.7	2	0	2
0	1	3	1	1	0	0	356	10.69	1.422	101.1	2	0	2
1	1	3	2	1	0	0	145	4.03	0.532	49.8	2	0	2
1	1	3	2	1	0	0	468	11.2	2.406	145.2	2	0	2
0	1	3	2	1	0	0	703	22.51	1.415	166.5	1	0	2
1	1	2	1	1	0	0	370	12.6	1.495	124.1	2	0	2
1	1	3	3	1	0	0	236	6.71	1.355	47.8	2	0	2
0	1	3	2	1	0	0	344	16.13	1.701	67	2	0	2
1	0	1	2	1	0	0	224	13.23	1.173	148	2	0	2
0	1	3	2	1	0	0	622	37.62	2.17	175.9	1	0	2
0	1	3	2	1	0	0	622	37.62	2.17	175.9	1	0	2
1	1	3	2	1	0	0	273	17.19	0.926	154.9	2	0	2
1	1	3	3	1	0	0	208	6.99	0.697	100.1	1	0	2
1	0	2	1	1	0	0	279	6.6	1.506	127.5	2	0	1
1	1	3	3	1	0	0	321	14.17	0.896	87.2	1	0	1
0	1	3	1	1	0	0	593	24.36	2.917	266.8	2	0	2
1	1	3	3	1	0	0	304	14.72	1.14	137.5	2	0	2
1	0	1	1	1	0	0	397	14.15	1.921	184.9	2	0	2
1	1	3	2	1	0	0	423	16.08	1.903	253.5	2	0	2
1	1	4	1	1	0	0	78	1.1	0.199	33.6	2	0	2
1	1	3	2	1	0	0	262	6.41	1.719	75.5	1	0	2
1	1	3	3	1	0	0	272	61.09	0.98	125	1	0	2
1	1	4	1	1	0	0	170	5	1.006	87.4	2	0	2
1	1	3	3	1	0	0	190	7.03	0.657	97.7	2	0	2
1	0	3	1	1	0	0	172	11.23	0.776	124	2	0	2
0	1	4	1	1	0	0	248	9.42	0.865	112.5	2	0	1
1	1	5	3	1	0	0	188	5.49	0.958	99.9	1	0	2
0	0	3	3	1	1	0	324	10.18	2.126	160.3	2	0	2
0	1	1	1	1	1	0	112	6	0.571	41	1	0	2
0	1	3	3	1	1	0	247	6.76	1.247	83.2	2	0	2
0	0	4	1	1	1	0	307	7.52	1.545	80.3	2	0	2
1	1	1	1	1	1	0	277	9.1	1.421	101.3	1	0	2
1	1	3	1	1	1	0	711	18.79	3.355	209.4	2	0	2
1	1	3	1	1	1	0	711	18.79	3.355	209.4	2	0	2
0	1	3	2	1	1	0	236	7.06	0.738	47.4	1	0	2
1	0	4	1	1	1	0	216	16.75	1.356	94.9	2	0	2
0	1	3	3	1	1	0	214	4.55	1.06	78.3	2	0	1
0	1	3	1	1	1	0	166	1.81	0.599	16.4	2	0	2
0	1	3	3	1	1	0	430	13.49	2.27	125.6	1	0	2
0	1	3	1	1	1	0	32	1.39	0.412	6.2	2	0	2
1	0	2	3	1	1	0	298	6.55	1.794	153.4	2	0	2
0	1	3	1	1	1	0	2028	60.24	8.213	509.2	2	0	2
1	1	2	1	1	1	0	429	22.5	1.616	232.7	2	0	2
1	1	3	1	1	1	0	215	6.68	0.483	46.9	1	0	2
1	1	3	3	1	1	0	162	6.18	0.574	45.2	1	0	2
1	1	3	1	1	1	0	214	8.72	1.185	97.6	2	0	2
1	1	3	3	1	1	0	166	5.4	0.597	29.5	1	0	2
1	0	4	2	1	1	0	530	23.19	2.84	120	2	0	2
0	1	1	1	1	1	0	282	9.81	1.198	130	2	0	2
0	1	3	3	1	1	0	291	11.02	1.479	70.9	1	0	2
1	1	4	1	1	1	0	343	14.27	1.335	103.6	2	0	2
0	1	3	3	1	1	0	338	22.83	1.066	102.9	1	0	2
0	1	4	1	1	1	0	36	4.81	0.131	20.1	2	0	2
1	1	1	1	1	1	0	124	9.89	0.456	75.8	2	0	2
1	1	5	2	1	1	0	725	53.61	2.842	410.3	2	0	2
0	0	1	2	1	1	0	576	16.5	2.822	178.9	2	0	2
0	0	2	3	1	1	0	274	10.29	1.278	63.1	2	0	2
0	1	3	2	1	1	0	454	16.41	1.264	197.6	1	0	2
0	0	4	1	1	1	0	359	29.5	1.652	216.7	2	0	2
0	1	3	3	1	1	0	331	7.16	0.7	57.9	1	0	2
0	0	4	2	1	1	0	277	6.33	0.645	67.1	2	0	2
1	1	4	1	1	1	0	493	10.35	2.495	217.2	2	0	1
0	1	2	1	1	1	0	234	4.15	0.967	61.4	1	0	2
1	1	3	3	1	1	0	282	14.08	1.211	152.6	1	0	2
0	1	3	1	1	1	0	168	9.58	0.935	122.8	2	0	2
1	0	1	2	1	1	0	434	13.47	2.052	148.6	2	0	2
1	1	3	1	1	1	0	230	11.53	1.562	95.4	2	0	2
0	1	4	1	1	1	0	220	4.42	1.232	68.8	1	0	2
0	1	3	2	1	1	0	363	14.44	1.095	97.1	1	0	2
1	1	3	3	1	1	0	386	24.71	1.399	208.7	1	0	2
0	1	3	3	1	1	0	258	11.1	0.655	85.1	1	0	1
1	1	4	1	1	1	0	97	16.04	0.494	86.6	2	0	2
0	1	3	1	1	1	0	174	9	0.686	118.2	2	0	2
1	0	3	3	1	1	0	119	13.24	0.722	97	2	0	2
0	1	4	2	1	1	0	425	24.03	2.512	212.1	1	0	2
1	1	4	1	1	1	0	38	0.55	0.291	8.7	2	0	2
1	1	3	2	1	1	0	468	14.36	1.102	72.6	1	0	2
1	1	3	3	1	1	0	257	23.37	0.789	70.8	2	0	1
1	1	3	1	1	1	0	120	4.18	0.66	45.2	2	0	2
1	1	3	3	1	1	0	241	7.7	0.823	88.3	2	0	2
1	0	2	2	1	1	0	415	13.42	1.656	122	2	0	2
0	1	4	1	1	1	0	337	15.75	1.738	165.6	2	0	2
0	1	3	2	1	0	0	294	8.8	0.861	136.5	2	1	2
0	0	1	1	1	0	0	186	12.7	0.698	55.9	2	1	2
0	0	4	1	1	0	0	254	23.63	1.053	175.9	2	1	2
1	1	3	2	1	0	0	309	9.17	1.544	76.6	1	1	2
1	1	4	2	1	0	0	169	6.9	1.056	87.4	1	1	2
0	0	4	3	1	0	0	219	6.02	0.883	73.7	2	1	2
1	1	4	1	1	0	0	199	5.98	1.096	44.5	1	1	2
0	1	4	1	1	0	0	393	13.65	1.709	132.7	2	1	2
0	1	4	1	1	0	0	143	5.43	0.513	31.7	1	1	2
1	0	4	1	1	0	0	127	6.58	0.479	70.6	1	1	2
1	1	3	1	1	0	0	200	7.54	1.024	68.1	2	1	3
1	1	4	1	1	0	0	48	1.34	0.279	23.1	2	1	2
0	1	4	1	1	0	0	129	3.99	0.552	58.7	1	1	2
1	1	3	2	1	0	0	299	10.17	1.217	106.7	2	1	2
1	1	3	3	1	0	0	245	10.59	1.317	110	1	1	1
1	1	3	1	1	0	0	344	14.44	1.764	55.3	2	1	2
1	1	3	1	1	0	0	344	14.44	1.764	55.3	2	1	2
1	1	1	1	1	0	0	191	5.44	0.879	113.8	2	1	2
1	0	1	1	1	0	0	276	9.32	0.819	95.4	2	1	2
0	1	3	1	1	0	0	346	8.38	1.049	66.2	2	1	2
0	1	1	1	1	0	0	327	20.5	1.556	150.4	2	1	2
1	1	4	1	1	0	0	299	6.13	0.861	67.9	2	1	2
0	1	3	3	1	0	0	159	1.41	0.48	26.3	1	1	2
0	1	4	1	1	0	0	226	4.84	1.034	67.1	1	1	2
1	1	4	1	1	0	0	178	5.73	0.856	86.4	2	1	2
0	1	4	1	1	0	0	561	12.69	1.36	118	1	1	2
0	1	4	1	1	1	0	117	3.38	0.65	55.1	1	1	2
1	1	2	1	1	1	0	181	6.14	0.909	92.7	2	1	2
0	1	4	1	1	1	0	901	21.59	3.291	194.1	1	1	2
1	1	4	1	1	1	0	267	10.57	1.09	129	1	1	2
0	1	4	1	1	1	0	124	5.08	0.578	106	1	1	2
0	1	4	1	1	1	0	53	0.34	0.251	1.6	1	1	2
1	1	3	1	1	1	0	101	3.04	0.413	38.7	2	1	2
1	1	1	1	1	1	0	568	13.4	3.575	268.2	2	1	2
1	1	3	1	1	1	0	259	13.91	0.887	63.1	2	1	2
1	1	3	3	1	1	0	204	13.71	0.632	97.8	1	1	2
0	1	3	2	1	1	0	190	12.44	1.032	99.6	2	1	2
0	1	3	1	1	1	0	188	5.77	0.541	132.1	1	1	1
0	1	4	1	1	1	0	465	19.56	2.044	189.4	2	1	2
1	1	4	1	1	1	0	329	9.32	1.275	124.4	1	1	2
0	1	4	1	1	1	0	63	2.43	0.145	25.7	2	1	2
1	1	1	1	1	1	0	203	5.57	0.744	57.9	2	1	2
1	1	3	1	1	1	0	200	6	0.764	232.5	2	1	2
0	1	3	2	1	1	0	266	14.24	1.04	61.2	2	1	2
1	1	3	2	1	1	0	262	6.04	0.723	100.3	2	1	2
0	1	3	3	1	1	0	143	4.87	0.491	103.7	1	1	2
1	1	3	3	1	1	0	375	8.81	1.18	180	1	1	2
1	1	3	3	1	1	0	255	15.72	1.329	114.2	2	1	2
1	1	3	3	1	1	0	255	15.72	1.329	114.2	2	1	2
1	1	3	1	1	1	0	340	8.6	1.058	86.2	2	1	2
0	1	3	1	1	1	0	157	11.26	0.877	73.1	1	1	2
0	1	4	2	1	1	0	159	4.31	0.591	82.9	2	1	2
1	1	3	1	1	1	0	143	5.39	0.899	99.5	1	1	1
0	1	3	3	1	1	0	162	9.48	0.85	114.6	2	1	2
0	0	3	3	1	0	1	331	21.18	1.559	98	2	0	2
0	1	1	1	1	0	1	274	8.35	0.863	73.5	1	0	2
0	1	3	3	1	0	1	253	13.26	1.875	80	2	0	2
1	1	3	3	1	0	1	243	42.11	0.781	52.9	1	0	2
0	1	3	1	1	0	1	473	22.27	2.071	137.5	2	0	2
0	0	4	2	1	0	1	357	12.04	1.113	134.2	2	0	2
1	0	1	1	1	0	1	160	2.12	0.825	12.5	2	0	2
0	1	3	2	1	0	1	71	0.93	0.24	29.8	2	0	2
0	0	3	3	1	0	1	257	8.45	0.863	59.7	2	0	2
1	1	3	2	1	0	1	415	16.64	1.723	156.6	1	0	2
0	0	1	1	1	0	1	219	6.86	1.515	78.9	2	0	2
0	1	3	2	1	0	1	302	22.81	1.629	157	2	0	2
1	1	3	3	1	0	1	322	13.3	1.536	117.7	1	0	2
0	0	1	1	1	0	1	442	24.05	1.782	200.9	2	0	2
0	0	1	1	1	0	1	443	17.47	2.668	170.9	2	0	2
1	1	1	3	1	0	1	467	20.56	3.198	109.2	1	0	1
0	1	1	2	1	0	1	269	10.37	0.938	114.1	2	0	2
0	1	3	3	1	0	1	335	19.57	1.878	74.7	1	0	1
0	0	3	2	1	0	1	330	3.76	1.399	69.7	2	0	2
0	1	4	2	1	0	1	493	19.56	2.238	224.1	1	0	1
0	1	4	1	1	0	1	228	21.28	1.63	157.7	2	0	2
0	1	1	1	1	0	1	273	7.76	0.861	75.2	2	0	2
0	1	1	2	1	0	1	143	16.36	0.645	94.5	2	0	2
0	1	4	3	1	0	1	702	28.27	4.071	810.8	1	0	2
1	0	3	2	1	0	1	146	1.75	0.702	17.6	2	0	2
1	1	4	2	1	0	1	247	10.59	0.918	126.3	1	0	1
0	1	3	3	1	0	1	387	14.01	1.523	173.4	1	0	2
1	0	4	1	1	0	1	259	11.57	1.333	123.2	2	0	2
1	1	3	3	1	0	1	216	6.1	0.992	67.7	1	0	2
0	1	3	3	1	0	1	543	26.39	1.836	198.1	2	0	2
0	1	3	3	1	0	1	121	6.16	0.676	69.9	1	0	2
1	1	3	2	1	0	1	113	1.93	0.403	25	1	0	1
0	1	3	3	1	0	1	310	8.75	1.072	108.2	2	0	2
0	0	1	1	1	0	1	283	7.74	1.282	61.8	2	0	2
0	1	3	3	1	0	1	454	17.39	1.956	153.6	1	0	2
0	1	3	3	1	0	1	454	17.39	1.956	153.6	1	0	2
0	1	3	2	1	0	1	260	10.66	1.171	119.2	1	0	2
0	1	3	3	1	0	1	405	12.88	1.579	290.8	2	0	2
0	1	3	3	1	0	1	128	5.65	0.555	70.5	2	0	2
0	1	3	3	1	0	1	235	8.71	1.116	31.9	1	0	2
1	1	3	3	1	0	1	325	17.52	1.882	262.1	2	0	2
0	1	1	1	1	0	1	378	11.91	1.708	56.9	2	0	2
1	1	3	3	1	0	1	559	16.32	2.262	206.6	1	0	2
0	0	4	1	1	0	1	486	26.15	1.804	172	2	0	2
0	1	3	3	1	0	1	486	27.95	2.092	189.5	1	0	2
0	0	1	1	1	0	1	340	7.96	1.516	69.9	2	0	2
0	0	4	3	1	0	1	548	14.09	2.139	234.2	2	0	2
1	1	3	1	1	0	1	148	2.8	0.306	16.1	2	0	1
0	0	4	3	1	0	1	171	6.01	0.524	85.2	1	0	2
1	1	3	3	1	0	1	480	23.63	2.384	165.2	2	0	2
0	1	4	2	1	0	1	42	2.65	0.326	47.7	1	0	3
0	1	3	1	1	0	1	212	12.54	1.139	95.9	1	0	2
1	0	1	1	1	0	1	195	14.96	0.719	82	2	0	2
1	1	3	1	1	0	1	345	19.38	1.263	106.2	1	0	2
0	1	3	3	1	0	1	151	5.72	0.727	81.2	2	0	2
0	1	3	1	1	0	1	459	8.83	2.128	150.3	2	0	2
0	1	3	3	1	0	1	316	11.9	1.037	166.6	2	0	2
1	1	3	1	1	0	1	137	5.02	0.75	96.8	1	0	1
0	1	3	3	1	0	1	401	16.65	2.07	192.3	2	0	2
1	1	3	1	1	0	1	388	10.37	2.483	188.5	1	0	2
0	1	3	3	1	0	1	231	10.59	1.183	150.7	1	0	2
1	0	1	1	1	0	1	437	10.94	2.536	175.5	2	0	2
1	0	4	3	1	0	1	192	24.12	0.92	144.8	2	0	2
1	0	1	1	1	0	1	59	2.12	0.226	11.9	2	0	2
1	1	3	2	1	0	1	277	7.52	0.878	115.3	1	0	2
0	1	3	3	1	0	1	676	20.62	2.405	318.2	2	0	2
0	1	4	3	1	0	1	284	6.89	1.128	69.4	1	0	2
1	1	3	2	1	0	1	292	8.93	1.285	187.4	2	0	2
0	1	3	3	1	0	1	291	14.1	1.106	82.5	2	0	2
0	1	4	3	1	0	1	407	15.3	2.073	144.1	1	0	2
0	1	4	3	1	0	1	407	15.3	2.073	144.1	1	0	2
0	1	3	2	1	0	1	218	8.03	1.116	59.5	2	0	1
1	1	3	3	1	0	1	418	9.74	1.189	72.2	2	0	2
1	1	1	3	1	0	1	161	7.5	1.166	63	1	0	1
1	0	4	3	1	0	1	415	10.17	2.239	172.6	1	0	2
1	1	3	2	1	0	1	341	8.32	1.168	41.1	1	0	2
1	1	3	1	1	0	1	319	20.69	1.921	134.2	2	0	2
1	1	4	1	1	0	1	149	5.24	0.811	86.5	2	0	2
0	1	4	3	1	0	1	478	30.8	2.468	323.3	1	0	2
1	0	1	1	1	0	1	210	11.62	1.174	119.1	2	0	2
1	1	3	3	1	0	1	283	10.37	1.033	160.5	2	0	2
0	1	3	3	1	0	1	253	12.78	1.391	87.1	2	0	2
1	1	4	2	1	0	1	302	13.34	1.023	100.2	1	0	1
0	1	3	3	1	0	1	213	9.01	1.068	58.9	1	0	2
0	1	3	1	1	0	1	593	29.31	2.537	248.1	1	0	2
1	1	4	1	1	0	1	232	4.41	0.925	73.1	1	0	2
0	1	4	3	1	0	1	131	6.79	0.559	88.3	1	0	1
1	1	3	3	1	0	1	303	16.38	1.086	61.1	2	0	2
0	1	3	1	1	0	1	504	9.51	2.657	90.9	1	0	2
0	1	3	2	1	0	1	707	29.6	2.728	273.4	1	0	2
0	1	4	3	1	0	1	326	10.11	0.953	92.7	1	0	2
1	0	3	3	1	0	1	202	12.63	1.093	75.6	2	0	2
1	1	3	3	1	0	1	210	8.14	1.191	78.9	1	0	2
1	1	3	3	1	0	1	325	13.6	1.668	102.6	1	0	3
0	1	3	3	1	0	1	488	15.93	1.676	145.6	1	0	2
1	1	4	1	1	0	1	167	6.27	0.959	94.1	1	0	2
0	1	4	3	1	0	1	222	9.81	0.914	89.1	1	0	2
1	1	3	3	1	0	1	140	23.65	0.491	35.2	1	0	2
0	0	1	2	1	0	1	319	6.71	0.745	63.6	1	0	2
0	1	3	3	1	0	1	426	9.76	1.835	124.4	1	0	2
1	0	4	2	1	0	1	121	12.92	0.613	63.5	2	0	2
1	1	1	1	1	0	1	675	11.52	1.823	38.5	2	0	2
1	0	5	1	1	0	1	332	10.1	1.139	139.3	2	0	2
0	1	3	2	1	0	1	655	27.57	2.345	183.9	1	0	2
0	1	3	2	1	0	1	171	9.55	1.062	50.1	1	0	2
1	1	1	1	1	0	1	279	10.87	0.968	169.4	2	0	2
1	1	4	3	1	0	1	218	20.32	1.132	71.6	1	0	2
1	1	3	3	1	0	1	333	15.5	1.754	84.7	2	0	2
0	1	3	3	1	0	1	271	9.98	1.241	85.4	2	0	1
1	1	3	1	1	0	1	178	10.25	0.539	75.1	2	0	2
1	1	3	3	1	0	1	275	11.7	1.531	59.8	1	0	2
1	1	3	3	1	0	1	232	10.49	0.764	55.2	1	0	1
1	0	1	1	1	0	1	279	9.96	1.261	95.5	1	0	2
1	1	3	3	1	0	1	164	5.54	0.819	38.9	1	0	2
1	1	3	2	1	0	1	287	10.29	0.913	132.2	1	0	2
1	1	3	3	1	0	1	154	23.95	0.935	150.4	1	0	1
0	1	4	3	1	0	1	256	3.9	0.923	127.1	1	0	2
1	1	2	3	1	0	1	216	15.23	1.154	101.8	1	0	2
1	1	4	1	1	0	1	158	7.89	0.731	48.6	1	0	2
1	1	3	3	1	0	1	199	13.29	0.841	101.9	2	0	1
1	1	3	3	1	0	1	199	13.29	0.841	101.9	2	0	1
1	0	5	1	1	0	1	220	9.87	1.039	77.5	2	0	2
0	1	3	2	1	0	1	217	5.98	0.704	70.3	1	0	2
1	0	3	3	1	0	1	401	25.21	1.886	256.9	2	0	2
1	1	2	3	1	0	1	320	8.42	0.87	99.2	1	0	1
1	1	3	3	1	0	1	201	4.19	0.787	39	2	0	2
0	1	4	1	1	0	1	161	14.82	1.282	88.2	2	0	2
0	1	2	3	1	0	1	312	11.83	1.386	113.3	1	0	2
0	1	3	2	1	0	1	269	9.86	0.959	144.1	1	0	2
1	1	4	1	1	0	1	374	18.51	1.213	145.3	1	0	2
0	1	3	3	1	0	1	660	22.41	1.408	209.8	1	0	2
1	1	4	3	1	0	1	436	12.96	1.1	100.3	1	0	2
1	1	3	3	1	0	1	215	6.31	0.581	48.7	1	0	2
1	1	3	3	1	0	1	354	10.01	1.862	92.1	1	0	2
1	1	3	1	1	0	1	256	8.46	0.932	99.5	1	0	1
1	1	3	2	1	0	1	254	9.61	0.983	69.4	1	0	2
0	1	3	3	1	0	1	386	10.52	1.458	151.9	1	0	2
0	0	1	1	1	0	1	656	51.75	2.674	306.1	1	0	2
1	1	1	1	1	0	1	80	5.08	0.365	54.8	1	0	2
1	1	3	3	1	0	1	216	10.91	0.631	65.1	2	0	2
1	1	3	3	1	0	1	216	10.91	0.631	65.1	2	0	2
0	1	3	3	1	0	1	255	12.83	1.035	127.2	2	0	1
0	1	4	3	1	0	1	130	4.27	0.279	79.5	1	0	2
1	1	1	1	1	0	1	281	14.66	1.244	209	1	0	2
1	1	3	3	1	0	1	375	9.84	1.906	57.8	1	0	2
1	1	3	3	1	0	1	402	24	1.524	121.6	1	0	2
0	0	5	1	1	0	1	202	8.98	0.72	123.8	2	0	2
1	1	3	3	1	0	1	234	24.04	53.899	203.1	2	0	2
0	1	3	3	1	0	1	227	21.04	1.166	120.4	1	0	1
1	1	3	2	1	0	1	130	6.58	0.649	110.8	1	0	2
1	1	3	3	1	0	1	301	8.27	1.434	128.9	2	0	2
1	1	4	1	1	0	1	87	5.14	0.505	91.6	1	0	2
1	1	1	1	1	0	1	299	14.81	1.158	95.2	2	0	2
0	1	1	2	1	0	1	531	19.51	2.569	91.6	1	0	2
1	1	4	1	1	0	1	335	7.43	0.968	103.5	2	0	2
1	1	3	3	1	0	1	399	11.52	1.398	103.8	1	0	1
1	1	3	3	1	0	1	399	11.52	1.398	103.8	1	0	1
1	1	1	2	1	0	1	223	12.2	0.97	75.4	2	0	2
1	1	1	2	1	0	1	223	12.2	0.97	75.4	2	0	2
1	1	3	1	1	0	1	193	8.65	1.036	52.8	2	0	1
0	1	3	1	1	0	1	203	14.12	1.192	123.6	1	0	2
0	1	3	3	1	0	1	298	17.05	1.277	84.4	1	0	1
0	0	4	1	1	1	1	251	11.06	0.967	132.9	2	0	2
0	1	4	1	1	1	1	358	22.01	1.962	213.3	1	0	2
0	0	3	1	1	1	1	109	5.21	0.684	57.2	1	0	2
1	1	3	1	1	1	1	176	8.18	1.029	56.5	2	0	2
0	1	1	2	1	1	1	279	8.32	1.172	127.9	2	0	2
0	1	3	3	1	1	1	305	14.96	1.133	106.9	2	0	2
0	1	3	3	1	1	1	359	16.56	2.052	230	2	0	2
0	1	2	2	1	1	1	349	9.76	1.531	60.5	1	0	1
0	1	3	3	1	1	1	345	11.77	2.164	88.8	1	0	2
0	1	3	3	1	1	1	345	11.77	2.164	88.8	1	0	2
1	1	3	1	1	1	1	156	13.76	0.903	109.1	1	0	2
1	1	3	2	1	1	1	202	11.31	0.982	67.4	1	0	2
0	1	3	1	1	1	1	479	26.31	1.047	156.6	2	0	2
0	1	2	1	1	1	1	114	1.36	0.372	9.8	2	0	2
0	1	4	1	1	1	1	151	2.69	0.571	45.9	1	0	2
1	1	4	2	1	1	1	180	8	1.256	110.6	2	0	2
1	1	3	3	1	1	1	267	4.84	1.15	76.4	1	0	2
0	1	3	1	1	1	1	123	2.68	0.705	90.3	1	0	2
1	1	2	1	1	1	1	408	18.35	1.514	100.2	2	0	2
0	1	1	1	1	1	1	456	10.33	1.642	118.7	1	0	2
1	1	4	1	1	1	1	250	24.73	1.476	112.2	1	0	1
0	1	3	2	1	1	1	167	10.77	0.76	88.9	2	0	2
0	1	3	1	1	1	1	551	14.59	1.655	136.7	1	0	2
0	1	3	1	1	1	1	551	14.59	1.655	136.7	1	0	2
0	1	4	1	1	1	1	130	7.38	0.376	108.5	1	0	2
1	1	3	3	1	1	1	212	6.03	0.98	57	2	0	2
0	1	3	1	1	1	1	122	12.94	0.191	38.1	2	0	2
0	1	3	1	1	1	1	276	9.22	1.165	73.5	2	0	2
1	1	4	3	1	1	1	196	4.3	0.837	29.2	2	0	2
1	1	4	3	1	1	1	196	4.3	0.837	29.2	2	0	2
1	1	3	1	1	1	1	76	2.95	0.397	77.2	1	0	2
0	1	3	1	1	1	1	178	7.05	1.18	89.6	1	0	1
1	1	3	1	1	1	1	136	5.18	0.629	26.8	2	0	2
0	1	1	2	1	1	1	191	5.11	0.636	53.5	1	0	2
0	1	1	1	1	1	1	231	18.91	0.717	85.1	2	0	2
0	1	3	2	1	1	1	375	38.83	2.125	243.3	1	0	1
0	1	3	1	1	1	1	304	13.4	1.133	174.7	1	0	2
0	1	4	3	1	1	1	197	15.06	1.114	95.5	2	0	2
0	1	4	1	1	1	1	206	3.02	0.661	58.2	2	0	2
0	1	3	3	1	1	1	186	11.03	0.781	48.5	2	0	1
0	1	3	3	1	1	1	186	11.03	0.781	48.5	2	0	1
0	1	4	1	1	1	1	85	6.94	0.448	60.7	2	0	2
0	1	4	2	1	1	1	316	21.21	1.77	228.7	1	0	2
1	1	3	2	1	1	1	439	74.43	1.666	75.2	1	0	2
0	1	3	1	1	1	1	159	8.99	0.395	69.1	2	0	2
0	1	2	2	1	1	1	110	6.84	0.802	48.7	2	0	2
0	1	4	1	1	1	1	324	10.84	1.157	81	2	0	2
0	1	4	2	1	1	1	147	3.76	0.61	68.3	2	0	2
0	1	4	3	1	1	1	146	5.55	0.753	80.1	1	0	1
1	1	1	1	1	1	1	213	14.7	1.056	145.9	1	0	2
1	0	4	1	1	1	1	130	2.12	0.29	11.2	2	0	2
0	1	4	1	1	1	1	173	6.11	0.578	81.3	1	0	2
0	1	3	1	1	1	1	472	23.96	1.705	91.1	1	0	2
1	1	3	3	1	1	1	158	15.07	0.706	87.7	2	0	2
0	1	3	2	1	1	1	250	5.07	0.635	73.3	1	0	2
1	1	3	3	1	1	1	465	20.17	2.206	59.6	1	0	1
1	1	3	3	1	1	1	465	20.17	2.206	59.6	1	0	1
1	1	3	3	1	1	1	465	20.17	2.206	59.6	1	0	1
1	1	3	3	1	1	1	256	10.61	1.008	82.6	1	0	3
1	1	4	1	1	1	1	80	1.48	0.313	2.2	2	0	2
0	0	3	2	1	1	1	257	6	0.704	158.9	1	0	2
1	1	1	1	1	1	1	170	3.37	1.017	35.2	1	0	1
1	1	1	1	1	1	1	363	11.7	1.493	155.9	2	0	1
0	1	3	2	1	1	1	277	12.3	1.19	83.1	1	0	2
1	1	4	3	1	1	1	163	11.57	0.651	82.8	1	0	1
1	0	3	2	1	1	1	785	33.03	3.391	405	1	0	2
1	1	1	1	1	1	1	339	14.48	1.142	141.8	1	0	2
1	1	3	1	1	1	1	222	6.62	0.771	61.3	1	0	2
0	1	1	1	1	1	1	245	8.25	1.015	129.2	1	0	2
1	1	3	3	1	1	1	229	11.18	1.064	105	2	0	3
1	1	3	3	1	1	1	289	9.09	1.136	83.8	1	0	2
0	1	2	1	1	1	1	427	22.23	1.324	96.6	2	0	1
1	1	1	2	1	1	1	417	19.8	1.781	205.7	1	0	2
1	1	3	2	1	1	1	205	5.92	0.989	61.6	1	0	2
1	1	3	2	1	1	1	246	6.99	0.441	109.2	1	0	2
0	1	3	2	1	1	1	623	10.32	2.008	106.8	1	0	2
0	1	3	2	1	1	1	362	8.58	0.849	114.9	2	0	1
1	1	3	1	1	1	1	324	32.26	1.352	57.1	2	0	2
1	1	1	1	1	1	1	244	5.85	0.584	43.3	2	0	2
1	1	4	1	1	1	1	292	16.29	1.051	129	1	0	2
1	1	3	2	1	1	1	218	18.07	0.87	124.5	2	0	2
0	1	1	2	1	1	1	262	18.25	1.118	139	1	0	2
0	1	1	2	1	1	1	262	18.25	1.118	139	1	0	2
1	1	3	2	1	1	1	221	6.36	1.141	101.1	1	0	2
1	1	3	3	1	1	1	212	5.87	0.586	108.6	2	0	1
1	1	3	1	1	1	1	171	13.85	0.716	107.2	2	0	2
1	1	3	2	1	1	1	329	20.39	1.453	154.6	1	0	2
1	1	4	1	1	1	1	180	16.05	1.008	69	2	0	2
0	1	4	3	1	1	1	475	17.33	2.552	194.8	2	0	2
1	1	3	1	1	0	1	243	7.63	1.179	91.5	2	1	2
1	0	1	2	1	0	1	242	19.19	1.352	140.4	2	1	2
1	1	3	3	1	0	1	190	5.54	0.847	76.1	2	1	1
1	0	1	1	1	0	1	240	5.63	0.698	59.2	2	1	2
1	0	3	1	1	0	1	520	28.78	2.709	240.1	2	1	2
0	0	3	3	1	0	1	142	5.39	0.898	62.9	2	1	2
1	1	4	1	1	0	1	125	8.09	1.543	38.9	2	1	1
1	1	3	3	1	0	1	114	4.72	0.294	108.8	2	1	2
1	1	3	1	1	0	1	187	4.42	0.954	39.3	1	1	2
1	0	3	3	1	0	1	446	17.41	2.295	190.9	2	1	2
0	1	3	3	1	0	1	343	14.45	1.487	178.5	2	1	2
0	1	1	1	1	0	1	320	13.94	1.939	113.5	2	1	2
0	1	1	1	1	0	1	320	13.94	1.939	113.5	2	1	2
0	1	1	1	1	0	1	320	13.94	1.939	113.5	2	1	2
0	1	1	1	1	0	1	248	15.46	0.736	110	2	1	1
0	1	1	1	1	0	1	218	7.79	0.783	85.6	2	1	1
1	1	3	2	1	0	1	291	9.56	1.563	106.7	1	1	1
1	0	1	1	1	0	1	177	5.92	0.631	114.2	2	1	3
0	1	4	3	1	0	1	205	2.63	0.667	103.3	2	1	2
1	1	3	3	1	0	1	317	6.83	1.51	86.1	1	1	2
0	0	1	1	1	0	1	156	5.59	1.2	99.9	2	1	2
0	1	3	3	1	0	1	178	8.49	1.028	112.1	1	1	1
1	1	3	3	1	0	1	119	6.67	0.444	73.2	1	1	2
0	0	1	1	1	0	1	218	9.27	1.925	204.3	2	1	2
1	1	1	1	1	0	1	156	9.27	1.164	66.5	2	1	2
1	1	3	3	1	0	1	807	24.19	2.359	139.8	1	1	2
0	0	1	2	1	0	1	114	9.96	0.925	66.6	1	1	2
0	1	4	3	1	0	1	289	10.36	1.533	106.5	1	1	1
1	1	1	1	1	0	1	229	6.74	0.985	104.9	2	1	2
1	1	3	3	1	0	1	428	13.02	1.509	110.9	2	1	2
1	1	3	1	1	0	1	208	5.21	0.637	117.1	1	1	1
0	0	4	1	1	0	1	352	22.62	1.799	168	2	1	2
1	1	3	1	1	0	1	152	5.4	0.595	72.8	2	1	2
1	1	3	1	1	0	1	152	5.4	0.595	72.8	2	1	2
0	1	3	1	1	0	1	479	13.3	1.512	123	2	1	2
0	1	3	1	1	0	1	479	13.3	1.512	123	2	1	2
0	1	3	2	1	0	1	450	13.09	1.914	119.2	1	1	2
0	1	4	3	1	0	1	421	12.14	1.356	108.7	1	1	2
1	1	3	1	1	0	1	220	7.64	0.829	38.5	2	1	2
0	1	3	1	1	0	1	261	47.38	0.753	86.8	1	1	2
1	1	3	3	1	0	1	196	8.84	5.224	122.4	2	1	2
0	1	3	2	1	0	1	424	16.58	1.496	145.1	1	1	2
0	1	4	2	1	0	1	202	12.83	0.887	114	1	1	1
1	0	1	1	1	0	1	105	2.4	0.682	47.2	2	1	2
0	1	3	3	1	0	1	179	14.69	0.619	132.3	1	1	2
1	1	1	1	1	0	1	105	13.2	0.557	82.6	1	1	1
0	0	4	3	1	0	1	427	22.59	1.604	169.4	1	1	1
0	1	4	3	1	0	1	330	15.44	0.952	73.8	1	1	1
1	1	4	1	1	0	1	133	1.23	0.244	27.5	1	1	2
1	1	3	2	1	0	1	260	25.24	1.118	129.4	1	1	2
0	1	4	1	1	0	1	362	9.01	1.115	101.9	1	1	1
1	1	3	2	1	0	1	307	16.32	1.057	105.2	2	1	1
1	0	4	1	1	0	1	425	8.51	1.338	93.8	2	1	2
0	1	4	1	1	0	1	155	5.95	0.66	130.8	1	1	2
1	1	1	2	1	0	1	317	12.28	1.457	71.7	1	1	2
0	1	4	3	1	0	1	224	5.9	0.705	92.4	1	1	2
1	1	1	1	1	0	1	357	13.94	1.212	99.3	2	1	1
0	1	3	1	1	0	1	273	7.24	1.389	125.4	2	1	2
1	1	1	1	1	0	1	118	10.97	0.481	88.8	2	1	1
0	1	3	2	1	0	1	292	11.79	1.15	174.5	1	1	1
1	1	4	3	1	1	1	187	5.56	1.685	42.5	1	1	1
1	1	3	2	1	1	1	466	16.54	1.514	135.9	1	1	2
0	1	3	3	1	1	1	258	20.76	1.338	120.3	2	1	2
0	1	1	1	1	1	1	400	22.61	1.291	114	1	1	2
0	1	3	3	1	1	1	442	14.99	2.507	67.3	1	1	2
1	1	3	1	1	1	1	248	13.34	0.89	108.2	1	1	2
1	1	3	2	1	1	1	664	19.84	2.835	159	1	1	2
1	0	3	3	1	1	1	262	8.22	1.511	90.8	1	1	2
1	1	3	1	1	1	1	234	5.44	0.973	105.7	2	1	2
0	1	4	1	1	1	1	113	10.22	0.742	82.1	1	1	2
0	1	3	2	1	1	1	396	11.42	2.41	149.8	1	1	2
0	1	4	1	1	1	1	363	11.19	1.216	168.8	1	1	2
1	1	5	2	1	1	1	606	16.1	2.062	102	1	1	1
1	1	5	2	1	1	1	606	16.1	2.062	102	1	1	1
0	1	3	3	1	1	1	216	6.74	1.253	36.3	1	1	2
0	0	1	1	1	1	1	189	7.34	1.108	104.1	2	1	2
0	1	4	2	1	1	1	206	2.82	0.756	59.3	2	1	2
0	1	3	3	1	1	1	516	16.28	2.867	229.6	1	1	2
1	0	5	3	1	1	1	144	6.97	0.562	34.8	2	1	2
1	0	1	2	1	1	1	147	5.76	0.807	79.2	2	1	2
1	1	3	1	1	1	1	85	6.22	0.446	67	1	1	2
1	1	3	1	1	1	1	85	6.22	0.446	67	1	1	2
0	1	3	2	1	1	1	130	4.37	0.356	97.4	1	1	2
1	1	3	2	1	1	1	145	7.11	0.71	75.5	2	1	1
1	1	4	1	1	1	1	105	3.09	0.484	24	2	1	2
0	1	3	1	1	1	1	117	2.17	0.49	64.7	1	1	2
1	1	1	1	1	1	1	405	17.1	1.536	154.7	2	1	3
1	1	1	1	1	1	1	227	13.34	0.996	140.9	1	1	1
1	1	4	2	1	1	1	121	4.96	0.649	88.3	2	1	2
1	1	3	1	1	1	1	245	11.52	0.611	124.8	2	1	2
0	1	1	3	1	1	1	186	8.13	1.092	78	1	1	1
1	0	5	1	1	1	1	636	25.7	2.797	357.7	2	1	1
0	1	1	1	1	1	1	224	4.73	0.555	19.8	1	1	1
0	1	1	2	1	1	1	158	4.01	1.336	60.7	1	1	1
0	0	1	2	1	1	1	211	10.18	0.571	110.4	2	1	2
1	1	3	3	1	1	1	598	11.33	1.239	50.5	1	1	1
1	1	1	1	1	1	1	238	8.38	0.765	141	1	1	1
0	1	3	1	1	1	1	170	6.25	0.53	91.6	1	1	2
0	1	3	2	1	1	1	205	6.53	0.907	79.8	1	1	2
0	1	4	1	1	1	1	105	5.3	0.429	93.1	2	1	2
1	1	3	3	1	1	1	436	13.85	1.91	76.7	1	1	2
0	1	3	3	1	1	1	289	7.43	0.862	77.1	1	1	2
1	1	3	3	1	1	1	279	9.14	1.03	109.7	1	1	2
0	1	1	1	1	1	1	542	18.04	2.036	233.1	1	1	1
1	1	5	2	1	1	1	339	7.87	1.088	108	2	1	2
1	1	3	3	1	1	1	331	12.33	1.633	207	2	1	2
0	0	3	3	1	1	1	288	10.89	1.252	160.8	1	1	2
1	1	1	3	1	1	1	230	9.93	0.795	119.2	1	1	1
0	1	3	2	0	0	0	280	14.34	1.191	79.5	2	0	2
1	1	1	1	0	0	0	147	4.75	0.657	76.4	2	1	2
0	1	4	3	0	0	0	197	15.92	0.717	129.7	2	0	2
0	1	3	2	0	0	0	191	10.52	1.065	108.1	1	1	1
0	1	3	3	0	0	0	125	1.79	0.758	8.1	1	0	2
0	1	3	3	0	0	0	453	10.28	1.432	73.9	2	0	2
0	0	3	2	0	0	0	276	15.42	1.24	109.7	2	0	2
1	1	3	3	0	0	0	188	7.22	0.867	82.2	2	0	1
0	1	3	3	0	0	0	358	14.39	1.494	174.9	2	0	2
1	1	1	1	0	0	0	90	9.89	0.748	59.1	1	1	2
1	1	3	1	0	0	0	247	6.93	1.484	73.9	2	0	2
0	1	3	3	0	0	0	135	9.21	0.759	88.5	2	0	2
0	1	1	1	0	0	0	257	9.17	1.259	93.1	1	0	2
0	0	1	1	0	0	0	591	14.33	2.108	122	2	0	2
0	1	3	2	0	0	0	519	26.63	2.74	113	2	0	2
1	1	3	3	0	1	0	341	31.58	0.97	120.8	1	1	2
0	1	1	1	0	1	0	872	20.58	3.997	231	2	1	1
0	1	3	3	0	0	0	176	10.35	1.014	98.7	1	0	2
0	1	3	3	0	0	0	321	10.66	1.269	108.7	2	0	2
0	1	3	3	0	1	0	298	11.44	1.46	39.7	2	1	2
1	1	3	2	0	0	0	165	6.17	0.611	73.5	2	0	2
0	0	1	1	0	0	0	799	47.29	4.12	323.4	2	0	2
1	1	3	3	0	0	0	363	12.36	1.37	216	1	1	2
0	1	3	3	0	0	0	352	11.89	1.523	49.4	2	0	2
0	1	3	3	0	0	0	603	19.19	2.272	212.9	2	0	2
0	0	4	1	0	0	0	371	18.24	1.989	221.5	2	0	2
0	1	3	3	0	0	0	179	10.74	0.93	81.5	1	0	2
0	1	1	3	0	0	0	279	6.11	1.371	45	2	0	3
0	1	3	3	0	0	0	473	7.96	1.504	101.2	2	0	2
0	1	1	2	0	0	0	265	3.69	0.614	37.1	2	0	2
0	1	3	3	0	0	0	440	33.39	3.061	107.8	2	0	2
1	1	3	3	0	0	0	191	12.51	0.768	67.1	2	0	2
0	1	3	3	0	0	0	181	3	0.592	24.6	2	0	2
0	1	3	2	0	0	0	193	14	0.852	75.8	2	0	2
0	1	3	3	0	1	0	172	6.51	0.754	69.6	2	1	2
0	1	3	3	0	0	0	301	7.42	1.355	154.4	2	0	2
0	1	3	3	0	0	0	431	18.35	1.764	170	2	0	2
0	1	1	1	0	0	0	450	21.66	1.765	88.7	2	1	2
1	1	1	1	0	1	0	151	4.57	0.716	82.6	2	0	2
0	1	3	3	0	0	0	194	16.08	1.127	129.1	2	0	2
0	1	3	2	0	0	0	188	9.22	0.835	80.3	2	0	2
0	1	4	1	0	0	0	276	11.56	1.458	155.6	2	0	2
0	1	3	3	0	0	0	275	9.02	1.218	44.7	2	0	2
1	1	3	1	0	0	0	163	9.91	0.857	128	1	0	2
1	1	4	2	0	0	0	215	6.8	0.982	158.6	2	1	2
0	1	4	2	0	0	0	307	5.96	1.385	102.9	2	0	1
1	1	1	1	0	0	0	220	14.39	1.507	188.5	2	0	2
0	1	3	3	0	0	0	160	6.83	0.615	126	2	1	2
1	1	3	2	0	0	0	284	13.66	1.498	94.3	2	0	2
1	1	3	2	0	0	0	572	17.12	2.027	123.3	2	0	2
1	1	1	2	0	0	0	242	17.09	1.581	119.2	2	0	2
0	1	5	2	0	1	0	442	12.7	2.033	233.7	1	1	2
1	1	3	1	0	1	0	326	10.1	1.099	104.7	2	1	2
0	1	5	3	0	0	0	266	13.77	1.754	187.8	2	0	2
1	1	2	1	0	0	0	165	7.23	1.214	114.4	1	0	2
1	1	1	3	0	0	0	354	12.05	2.235	130.9	2	0	1
0	1	3	3	0	0	0	923	19.36	4.285	102.3	2	0	2
1	1	3	1	0	0	0	312	13.15	1.207	83	1	0	2
1	1	3	2	0	0	0	133	8.55	0.725	69.4	2	0	2
0	1	3	3	0	0	0	429	16.81	1.906	149.2	2	0	2
0	1	3	3	0	0	0	411	18.52	2.086	148.6	1	0	2
1	1	3	3	0	0	0	268	9.13	1.342	92.4	1	0	3
1	1	3	3	0	0	0	594	9.35	2.381	98.1	1	0	2
0	0	3	3	0	1	0	228	6.99	0.948	105	2	0	2
0	1	3	3	0	0	0	377	15.86	1.942	165.5	2	0	2
0	0	1	1	0	1	0	202	10.67	1.045	99.1	2	1	2
1	1	1	1	0	1	0	118	15.77	0.86	87.2	1	0	2
0	1	3	3	0	0	0	204	5.86	0.799	55.7	2	0	2
1	1	3	3	0	0	0	281	9.37	1.522	177.3	2	0	2
1	1	1	3	0	0	0	476	16.3	2.339	200.8	2	0	1
1	1	3	3	0	1	0	162	5.25	0.912	53.4	2	0	2
0	1	3	3	0	0	0	305	14.84	1.225	147.7	2	0	2
0	1	1	2	0	0	0	178	9.73	0.577	57.4	1	0	2
0	1	1	1	0	0	0	489	9.93	1.78	91.1	2	1	2
1	1	3	2	0	0	0	293	6.54	1.665	92.7	1	0	2
0	1	5	3	0	0	0	283	12.82	1.207	127.7	2	0	2
0	1	1	1	0	0	0	333	11.09	1.291	137.8	2	1	2
1	1	3	1	0	1	0	280	12.33	1.024	104.8	2	0	2
0	1	1	1	0	0	0	486	20.83	2.379	191.7	2	0	1
0	1	3	2	0	0	0	373	8.95	1.397	77.2	2	0	2
0	1	3	3	0	0	0	654	33.81	2.201	167	2	0	2
1	1	4	1	0	0	0	202	3.88	0.801	48.8	2	0	2
0	1	3	2	0	0	0	218	7.1	0.718	184.3	2	0	2
0	1	3	3	0	0	0	297	7.64	0.762	109	2	0	2
0	1	3	3	0	0	0	655	15.21	2.499	78.2	2	0	2
1	1	3	2	0	0	0	97	1.54	0.335	45	1	0	2
0	1	3	2	0	0	0	541	23.52	2.611	953.4	2	0	2
0	0	1	2	0	0	0	394	26.19	2.063	119.6	2	0	2
0	1	4	1	0	0	0	73	2.85	0.479	35.8	2	0	2
0	1	1	3	0	0	0	196	7.56	0.942	104.2	2	1	1
1	1	2	1	0	1	0	251	12.53	1.438	135.2	1	0	2
1	1	2	3	0	0	0	217	4.86	0.978	67.5	1	0	2
0	1	3	2	0	0	0	87	5.75	0.707	24.5	2	0	2
0	1	3	1	0	1	0	240	10.49	0.862	112.6	2	1	2
0	1	3	2	0	0	0	228	12.07	1.18	90	2	0	2
0	1	4	1	0	1	0	371	28.82	1.803	156	2	1	2
1	1	3	3	0	0	0	176	6.93	0.807	68.9	2	0	2
0	1	4	3	0	0	0	136	6.91	0.704	76.8	1	0	2
1	1	3	2	0	1	0	187	6.01	0.764	57.9	2	0	2
1	1	3	1	0	1	0	202	6.77	1.301	87.9	2	1	2
1	1	4	1	0	0	0	104	8.78	0.478	100.6	2	1	2
1	1	3	3	0	0	0	327	14.74	1.303	97	1	0	2
0	1	3	2	0	0	0	692	37.29	3.787	185.3	2	0	2
1	1	3	1	0	1	0	334	14.67	1.113	131.5	2	0	2
0	1	4	1	0	0	0	470	10.43	3.483	50.7	2	1	2
1	1	3	1	0	1	0	498	15.41	2.282	139.4	2	1	2
0	1	1	2	0	0	0	266	9.83	1.111	89.5	2	0	2
1	1	3	3	0	0	0	278	10.53	1.141	102.4	2	0	2
0	0	1	1	0	0	0	262	7.03	1.256	38.8	2	1	2
0	1	2	1	0	1	0	135	5.6	0.653	33.3	2	0	2
0	1	1	1	0	1	0	115	13.3	0.628	76.6	1	0	1
1	1	1	1	0	0	0	186	10.99	0.737	89.4	2	0	2
0	1	1	2	0	0	0	383	14.17	2.083	227.8	2	0	1
0	1	3	3	0	0	0	527	14.96	4.066	167.5	1	0	2
1	1	3	3	0	0	0	584	16.04	1.548	153.9	2	0	2
0	1	4	1	0	0	0	178	7.05	1.091	100.9	1	1	2
1	1	3	3	0	0	0	147	7.02	0.804	68.1	2	0	2
0	1	1	1	0	1	0	619	16.28	3.24	550.5	2	0	2
0	1	3	1	0	0	0	139	4.03	0.589	46.9	1	1	2
1	1	3	2	0	0	0	384	21.72	1.139	153.2	1	0	2
0	1	3	3	0	0	0	427	42.8	1.725	219.7	2	0	1
0	1	3	2	0	0	0	380	10.55	0.479	101.8	1	0	2
0	1	1	1	0	0	0	292	5.94	1.151	121	2	1	1
0	1	1	1	0	1	0	124	7.16	0.49	110.7	2	1	1
0	1	1	1	0	0	0	507	30.67	1.967	189.1	1	0	2
0	1	1	1	0	0	0	507	30.67	1.967	189.1	1	0	2
1	1	3	3	0	0	0	170	6.85	1.015	33.6	2	0	2
0	1	3	3	0	0	0	246	12.36	1.045	83.1	1	0	2
0	1	1	1	0	1	0	122	5.83	0.906	61.1	2	1	2
1	1	3	3	0	0	0	130	7.23	0.896	46.3	2	1	1
0	1	3	3	0	0	0	426	21.79	2.229	252	1	0	2
1	1	3	3	0	0	0	179	7.98	1.324	121.2	2	0	2
0	1	3	2	0	0	0	145	5.64	0.923	90.3	2	0	2
1	1	3	3	0	0	0	213	6.23	0.802	81.6	2	0	1
0	1	4	1	0	1	0	565	28.36	2.256	269.4	2	0	2
1	0	1	2	0	0	0	263	6.91	1.061	107.4	2	1	2
1	1	3	1	0	0	0	170	7.33	0.663	58.1	2	0	2
1	1	1	1	0	1	0	353	9.97	1.437	99.1	2	1	2
1	1	4	1	0	0	0	130	3.13	0.632	72.4	1	1	2
1	1	3	3	0	0	0	346	8.63	1.055	89.3	2	0	2
1	1	3	3	0	0	0	346	8.63	1.055	89.3	2	0	2
1	0	1	1	0	0	0	170	15.16	1.038	155.3	2	1	2
0	1	3	3	0	0	0	301	6.14	1.021	80.3	1	0	2
1	1	3	2	0	0	0	571	16.59	2.812	188.9	1	0	2
1	1	3	3	0	0	0	255	7.17	1.508	142.3	2	0	2
1	1	3	3	0	0	0	376	9.73	1.568	139.8	2	0	2
0	1	3	2	0	1	0	117	15.6	0.321	44.7	1	0	2
1	1	2	1	0	1	0	200	8.51	1.067	119.4	2	0	2
1	0	2	1	0	0	0	436	168.09	9.348	265.4	2	1	2
1	1	3	2	0	0	0	428	16.92	1.843	90.9	2	0	2
0	1	3	2	0	0	0	75	1.48	0.362	16.1	2	0	2
1	1	4	1	0	1	0	124	11.03	0.778	63.4	2	1	2
0	1	2	1	0	1	0	136	4.09	0.738	48.3	1	1	2
1	1	3	1	0	0	0	98	4.29	0.495	84.4	1	1	2
0	1	3	2	0	0	0	128	2.38	0.766	19.2	2	0	2
0	1	1	1	0	0	0	143	12.18	0.804	84.6	2	1	1
0	1	3	2	0	0	0	294	7.16	1.242	133.4	1	0	2
0	1	3	2	0	0	0	294	7.16	1.242	133.4	1	0	2
0	1	3	3	0	1	0	171	12.13	1.182	88.4	2	0	2
0	1	3	2	0	1	0	170	11.07	0.578	155.7	2	0	2
1	1	3	1	0	0	0	105	8.43	0.287	49.3	1	0	2
1	1	3	3	0	0	0	265	9.19	1.739	144.1	2	0	1
0	1	4	2	0	0	0	424	10.34	1.423	102.9	1	0	2
1	1	3	3	0	0	0	231	14	1.072	97.2	1	0	2
1	1	3	3	0	0	0	231	14	1.072	97.2	1	0	2
1	1	3	3	0	0	0	231	14	1.072	97.2	1	0	2
1	0	4	1	0	0	0	177	9.12	1.016	71	2	0	2
0	1	3	1	0	0	0	246	11.34	1.208	105.9	2	0	2
0	1	3	1	0	0	0	246	11.34	1.208	105.9	2	0	2
0	1	3	3	0	0	0	143	12.26	0.836	92.7	2	1	2
0	1	5	3	0	1	0	200	4.96	0.838	82.8	1	0	2
0	1	5	3	0	0	0	345	7.21	1.008	85.2	1	0	2
0	1	3	1	0	0	0	174	9.77	1.178	64.6	2	1	2
0	1	4	1	0	1	0	228	6.7	1.077	83.7	2	1	1
1	1	3	1	0	0	0	284	10.06	1.207	137.8	2	1	2
0	1	1	1	0	1	0	447	12.21	1.742	182.1	2	0	2
1	1	3	3	0	1	0	166	7.89	0.638	68.4	2	0	2
1	1	3	3	0	0	0	252	6.2	0.535	85.7	2	0	2
1	0	2	1	0	0	0	223	9.31	0.921	127.9	2	0	2
0	1	4	1	0	0	0	325	9.5	1.305	114.1	1	0	2
0	1	5	3	0	0	0	575	10.58	1.596	131.9	1	0	2
0	1	3	3	0	0	0	194	8.2	1.065	57.6	1	0	2
1	1	3	3	0	0	0	274	15.14	1.014	100.9	2	0	2
1	1	4	3	0	0	0	123	4.69	0.624	58.8	2	0	1
1	1	3	1	0	1	0	492	12.19	1.748	67.2	2	0	2
1	1	3	2	0	1	0	200	9.86	1.112	108.7	2	0	2
1	1	3	2	0	0	0	170	3.39	0.496	101.1	2	0	2
1	1	1	2	0	0	0	162	6.6	0.598	68.6	2	0	2
1	1	3	3	0	1	0	363	8.15	1.952	172.6	2	0	2
1	1	1	1	0	1	0	189	7.51	0.777	138.3	2	0	2
1	1	3	3	0	0	0	232	8.1	0.988	84	1	0	2
0	1	3	1	0	1	0	102	8.41	0.611	54.7	1	0	2
1	1	3	1	0	0	0	223	9.31	0.837	114.7	1	1	2
1	1	3	1	0	0	0	333	17.64	1.819	172.6	2	0	2
1	1	3	1	0	0	0	234	21.79	0.988	49.9	2	1	1
0	1	3	1	0	1	0	101	3.57	0.497	40.1	2	0	2
1	1	1	3	0	0	0	569	35	2.306	226.6	1	0	1
1	1	3	3	0	0	0	336	6.19	1.269	198.4	2	0	2
0	1	3	1	0	0	0	322	18.97	1.437	201.7	1	0	2
1	1	3	1	0	0	0	217	19.49	0.817	110.7	2	0	2
1	1	1	1	0	1	0	313	13.61	1.311	91	2	1	2
1	1	3	2	0	1	0	265	4.79	1.019	67.1	1	0	2
0	1	3	1	0	1	0	385	15.21	1.266	198	2	1	2
0	1	3	2	0	0	0	317	18.48	1.443	140.7	1	0	2
0	1	4	1	0	0	0	78	2	0.594	48.7	1	0	2
0	1	1	1	0	0	0	252	6.28	0.848	112.4	1	0	1
0	1	4	2	0	0	0	432	22.54	2.364	150	2	0	2
0	1	3	2	0	1	0	438	29.51	1.21	169.2	2	0	2
1	1	3	3	0	0	0	327	9.09	1.116	130.3	2	1	2
0	1	3	1	0	0	0	263	12.94	1.234	88	1	0	2
1	1	3	3	0	0	0	319	15.5	1.601	100.7	1	0	2
1	1	4	3	0	0	0	154	4.91	0.73	50.9	1	0	2
1	1	1	1	0	0	0	146	4.4	0.548	57.8	2	0	2
1	1	5	3	0	0	0	375	17.75	1.375	144.1	2	0	2
0	1	4	2	0	1	0	229	11.72	0.817	107.5	2	0	2
1	1	4	3	0	0	0	405	10.29	1.353	123.8	2	0	1
1	1	3	3	0	0	0	281	9.95	0.782	74.4	2	0	2
1	1	1	1	0	1	0	219	7.07	0.925	59.6	2	1	2
1	1	1	1	0	0	0	304	15.17	1.643	231.2	2	1	1
1	1	3	2	0	0	0	231	8.19	1.151	192.8	1	0	2
1	1	3	1	0	1	0	36	1.32	0.193	14	2	1	1
0	1	3	3	0	1	0	478	16.66	2.742	167.7	2	0	2
0	1	1	3	0	1	0	484	14.38	2.111	114.8	2	0	1
1	1	1	1	0	1	0	258	11.14	1.222	90.5	2	1	2
1	1	3	2	0	0	0	297	9.05	1.04	120.9	2	0	1
1	1	3	3	0	0	0	420	14.53	1.806	103.2	2	0	2
1	1	1	3	0	0	0	168	9.04	1.006	43.1	1	1	1
0	1	1	1	0	1	0	185	10.21	0.702	75.4	1	0	2
1	1	4	1	0	0	0	138	14.4	0.57	103.6	1	0	2
1	1	3	3	0	1	0	194	16.62	1.265	99.5	1	1	2
1	1	5	3	0	0	0	197	8.15	1.007	81.3	1	0	2
0	1	1	1	0	1	0	236	13.13	0.995	140.4	2	0	2
1	1	3	3	0	1	0	498	14.22	2.123	106.5	2	1	2
1	1	1	1	0	0	0	273	9.24	0.789	112.4	2	0	2
0	1	4	3	0	0	0	402	9.01	1.936	69.5	2	0	1
1	1	3	2	0	0	0	132	5.14	0.527	28.7	2	0	2
1	1	3	3	0	0	0	417	13.82	2.379	119.1	2	0	2
1	1	3	3	0	0	0	237	5.22	0.71	49.6	2	0	3
0	1	1	3	0	0	0	210	8.03	1.199	140.9	2	0	1
0	1	3	1	0	1	0	336	11.24	1.413	131.5	2	1	2
1	1	3	3	0	0	0	307	9.96	1.183	110.5	2	1	2
1	1	3	2	0	0	0	402	14.07	1.728	72.8	2	0	2
0	1	1	1	0	1	0	356	13.52	1.421	90.5	2	0	2
1	1	3	3	0	0	0	199	6.46	0.902	50.8	2	0	1
1	1	3	1	0	0	0	276	9.3	1.146	45	2	0	2
1	0	1	2	0	0	0	273	5.06	1.355	56.8	2	0	2
0	1	2	3	0	0	0	256	11.27	1.447	127.7	1	1	2
0	1	3	3	0	0	0	332	9.8	1.185	140.7	2	1	1
0	1	1	1	0	0	0	253	23.89	1.203	160	2	0	2
1	1	1	1	0	1	0	237	3.41	0.657	60.7	2	0	2
0	1	1	1	0	1	0	296	16.52	0.805	124.7	2	1	2
1	1	3	1	0	0	0	208	17	0.807	44.3	2	1	1
1	1	3	2	0	0	0	439	13.66	2.068	108	2	0	2
1	1	3	3	0	0	0	291	10.06	1.391	47.8	1	0	2
1	1	1	3	0	0	0	131	8.44	0.682	76.2	1	1	1
1	1	1	1	0	0	0	297	9.98	0.924	95.5	2	1	1
0	1	3	3	0	0	0	317	12.28	1.379	123	1	1	2
1	1	1	1	0	1	0	238	13.43	0.8	111.4	2	0	2
1	1	3	3	0	0	0	337	9.26	0.985	86	2	0	2
1	1	3	3	0	0	0	409	11.66	1.422	56.4	1	0	2
1	1	1	1	0	1	0	284	4.96	1.099	89.6	1	0	2
1	1	5	3	0	0	0	389	27.19	1.842	139.6	1	1	2
0	1	3	1	0	0	0	177	7.16	0.57	96	1	0	2
1	1	3	3	0	1	0	343	7.99	1.296	72.7	1	1	2
0	1	3	2	0	1	0	236	25.96	0.912	131.8	2	0	2
0	1	3	1	0	1	0	366	13.31	1.417	148.5	2	0	2
1	1	3	2	0	0	0	136	9.75	0.646	43.5	2	0	2
0	1	3	1	0	1	0	288	13.26	1.389	29.7	1	0	2
1	1	4	1	0	0	0	101	5.62	0.808	45.6	1	1	1
1	1	3	2	0	0	0	152	8.66	0.909	101.5	2	0	2
0	1	1	1	0	1	0	84	7.36	0.347	66.3	2	1	2
1	0	1	1	0	0	0	234	7.12	1.428	84.9	2	0	2
1	1	3	3	0	0	0	281	10.72	0.956	109.7	1	0	2
1	1	4	3	0	0	0	163	5.61	0.809	102.7	1	0	2
0	1	4	1	0	0	0	131	5.7	0.64	47.6	2	0	2
1	1	3	1	0	1	0	214	7.26	1.065	132.1	2	0	2
0	1	3	2	0	0	0	180	6.55	0.952	83.6	1	0	2
0	1	3	3	0	0	0	355	21.88	1.598	154.6	1	0	2
1	1	1	1	0	0	0	306	11.72	1.011	98.6	2	0	2
1	1	4	3	0	0	0	212	3.93	0.72	39.7	2	0	2
0	1	3	2	0	0	0	321	11	1.292	108.4	1	0	2
1	1	3	2	0	0	0	365	9.22	1.512	90.5	2	0	2
1	1	3	1	0	0	0	288	6.11	1.102	72.7	2	0	1
1	0	3	2	0	0	0	234	21.32	0.876	89.9	2	0	2
1	0	1	1	0	0	0	440	13.67	1.753	128.4	2	0	2
1	1	1	1	0	1	0	211	7.14	0.872	80.9	1	0	2
1	1	3	3	0	0	0	437	20.51	1.741	74.9	2	0	2
0	1	5	3	0	0	0	201	11.65	0.906	63.9	1	0	2
1	1	3	3	0	0	0	285	11.11	1.198	86.2	2	0	2
0	1	3	2	0	0	1	281	17.33	1.274	150.6	1	0	2
0	1	3	2	0	0	1	281	17.33	1.274	150.6	1	0	2
0	1	3	2	0	0	1	281	17.33	1.274	150.6	1	0	2
1	1	3	2	0	0	1	304	12.67	1.296	84.2	2	0	1
0	1	3	2	0	0	1	372	11.71	1.375	99.5	2	0	2
1	1	3	3	0	0	1	340	15.76	1.305	88.7	2	0	2
0	1	3	2	0	1	1	258	11.42	0.689	135	2	0	2
1	1	3	3	0	0	1	242	10.42	1.121	105.1	1	0	2
0	1	1	2	0	0	1	248	10.37	1.599	206.2	2	0	2
0	1	3	3	0	0	1	315	11.52	1.611	146.1	2	0	2
0	1	3	2	0	0	1	822	53.16	3.269	287.1	2	0	2
0	1	4	1	0	1	1	184	7.94	0.895	119.3	2	0	2
0	1	3	3	0	0	1	230	23.67	1.243	104.2	1	0	2
0	1	3	2	0	0	1	506	23.04	1.745	127.1	1	0	2
0	1	1	3	0	0	1	551	15.29	2.609	148.5	2	0	1
0	1	2	3	0	0	1	317	6.64	1.132	41.2	1	1	2
0	1	1	2	0	0	1	383	27.34	1.823	141.9	2	0	2
0	1	3	3	0	0	1	327	8.8	1.215	70.4	2	0	2
1	1	3	1	0	1	1	186	6.18	0.836	39.4	2	0	2
0	1	3	3	0	0	1	198	7.63	1.123	71.7	2	0	2
1	1	3	3	0	0	1	233	4.84	0.674	73.2	2	0	1
0	1	3	3	0	0	1	345	10.68	2.089	147.4	1	0	2
1	1	3	3	0	0	1	260	11.58	1.402	157.4	1	0	1
1	1	3	3	0	0	1	282	20.81	1.108	191.1	2	1	2
0	1	3	3	0	0	1	202	13.36	0.717	97.9	2	0	2
1	1	3	1	0	0	1	265	146.49	7.342	181.4	2	1	2
0	1	3	2	0	0	1	196	6.43	1.027	86	2	0	2
0	1	4	1	0	0	1	250	19.45	0.89	233.2	2	0	2
1	1	2	3	0	0	1	235	8.6	1.249	67.4	2	1	1
0	1	3	3	0	0	1	547	12.99	2.773	89.3	2	0	2
1	1	3	1	0	0	1	259	6.5	1.504	74.4	2	0	2
0	1	3	2	0	0	1	197	3.28	0.927	79.1	2	0	2
1	1	3	3	0	0	1	215	12.65	1.027	100.8	1	0	2
0	1	4	2	0	0	1	268	46.77	1.372	135.6	1	0	2
0	0	3	3	0	0	1	201	9.57	1.08	66.2	2	0	2
1	1	3	2	0	0	1	331	13.29	1.666	94.8	1	0	2
0	1	3	3	0	0	1	339	25.04	1.648	184	2	0	2
0	1	3	3	0	0	1	285	8.86	1.673	73.4	2	0	2
1	1	3	3	0	0	1	327	21.81	1.593	103.8	1	0	2
1	1	3	3	0	0	1	176	4.55	0.8	69.1	1	0	2
0	1	3	3	0	0	1	265	9.19	1.437	118.7	2	0	1
0	1	3	3	0	0	1	263	9.36	1.452	92.8	2	0	2
1	1	3	1	0	1	1	365	7.58	1.71	166	2	0	2
1	1	4	3	0	0	1	111	2.61	1.236	28.8	1	0	2
1	1	3	3	0	0	1	784	27.03	2.793	146.3	2	0	2
1	1	3	3	0	0	1	745	31.77	4.946	25.8	2	0	1
0	1	3	2	0	0	1	184	13.92	0.536	68.8	1	1	2
0	1	3	3	0	0	1	249	13.8	1.358	58.5	2	0	2
1	1	3	1	0	0	1	285	8.27	1.363	195.7	2	0	2
0	1	3	3	0	0	1	255	14.3	1.529	130.5	1	0	2
0	1	3	3	0	0	1	334	11.48	1.44	111.9	2	0	2
1	1	3	3	0	0	1	203	7.99	0.856	65	1	0	1
0	0	1	1	0	1	1	289	8.14	1.445	73.2	2	0	2
0	1	4	3	0	0	1	662	27.84	4.391	92.4	1	0	1
1	1	1	3	0	0	1	264	18.72	1.456	138.8	2	0	2
1	1	1	2	0	0	1	301	8.92	1.14	123.5	2	0	2
0	1	1	2	0	1	1	647	24.83	3.128	370.6	2	0	2
0	1	3	1	0	0	1	538	10.55	1.757	257.1	1	0	2
0	1	2	2	0	0	1	376	10.85	2.091	144.3	2	0	2
0	1	1	3	0	0	1	280	8.23	1.72	82.3	2	0	2
1	1	4	2	0	0	1	178	6.06	0.918	75.8	1	0	2
0	1	1	1	0	0	1	277	10.07	1.235	93.3	2	0	2
0	1	1	1	0	0	1	376	10.2	1.35	85.4	2	0	2
1	1	3	3	0	0	1	153	8.86	0.745	81.6	2	0	2
0	1	3	1	0	1	1	232	14.33	0.933	146.4	1	1	2
0	1	3	1	0	1	1	232	14.33	0.933	146.4	1	1	2
0	1	3	1	0	1	1	232	14.33	0.933	146.4	1	1	2
0	1	3	2	0	0	1	166	7.85	1.54	140.4	2	0	2
1	1	3	3	0	0	1	190	9.27	0.824	51.2	1	1	2
1	1	3	3	0	0	1	398	19.03	1.099	102.3	2	0	2
0	1	3	3	0	0	1	455	8.7	1.806	109.8	1	0	2
0	0	1	1	0	0	1	336	13.6	1.415	90.3	2	1	2
0	1	4	2	0	0	1	137	12.22	0.832	107.4	1	0	2
1	1	3	2	0	1	1	324	5.67	1.037	74.2	2	1	2
1	1	3	2	0	1	1	324	5.67	1.037	74.2	2	1	2
1	1	3	2	0	1	1	324	5.67	1.037	74.2	2	1	2
0	1	4	3	0	0	1	585	10.36	1.889	155.9	1	1	2
1	1	3	3	0	0	1	176	5.4	1.312	60.9	1	0	2
0	1	1	1	0	0	1	210	7.9	1.005	81.5	2	1	1
0	1	3	2	0	0	1	420	15.17	1.821	137.4	2	0	2
0	1	4	2	0	0	1	180	17.12	1.561	126	2	1	2
0	1	1	3	0	0	1	434	20.91	1.935	165.1	2	0	2
0	1	3	3	0	0	1	335	21.62	1.41	123.8	2	0	2
0	1	3	1	0	0	1	289	9.36	0.814	115.8	2	0	2
0	1	4	3	0	0	1	226	17.03	0.978	170.3	2	0	2
0	1	4	1	0	0	1	50	6.4	0.325	52.5	1	0	2
1	1	3	3	0	0	1	313	8	1.146	146.9	1	0	1
0	1	3	3	0	0	1	309	20.14	1.836	143.3	2	1	1
1	1	4	1	0	0	1	102	5.93	0.422	87.8	1	0	2
0	1	3	1	0	0	1	331	13.31	0.897	158.2	2	0	2
0	1	3	3	0	0	1	168	5.43	0.606	45.6	1	0	2
1	1	4	1	0	0	1	234	10.99	1.381	137	1	0	2
1	1	4	2	0	0	1	277	11.56	1.853	201	1	0	1
0	1	3	1	0	0	1	356	12.54	1.298	127.8	1	0	2
0	1	4	1	0	0	1	153	3.72	0.766	48	1	0	3
0	1	3	3	0	0	1	366	15.2	1.587	141	2	0	2
1	1	3	2	0	0	1	228	10.17	1.059	92	1	0	1
1	1	3	3	0	0	1	1010	45.16	3.577	213.5	2	0	2
1	1	4	2	0	0	1	283	16.6	1.528	135.1	2	0	2
0	1	4	3	0	0	1	271	13.9	1.567	131.3	2	0	2
0	1	3	3	0	0	1	446	26.46	2.204	233.5	2	0	2
0	1	3	3	0	1	1	478	15.25	2.323	201.4	1	0	2
0	1	1	3	0	0	1	275	8.67	1.106	69.6	2	0	2
0	1	3	3	0	0	1	379	14.48	1.678	116.4	1	0	2
1	1	3	3	0	0	1	357	16.18	1.236	66.2	1	0	2
0	0	1	1	0	1	1	272	8.08	0.973	67.5	2	0	2
0	1	3	3	0	0	1	254	12.34	0.997	103.8	2	0	2
0	1	3	3	0	0	1	215	18.39	0.851	64.9	2	0	2
0	1	1	1	0	0	1	262	5.89	1.071	73.2	2	0	2
1	1	1	1	0	0	1	423	20.03	2.018	180.5	2	0	2
0	1	1	1	0	1	1	238	6.56	0.856	63.5	2	1	2
0	1	3	3	0	0	1	207	3.71	1.15	98.3	2	0	2
0	1	3	3	0	0	1	671	34.69	4.559	247.8	2	1	2
1	1	4	1	0	0	1	189	12.59	0.781	78.2	1	1	2
0	1	2	3	0	0	1	687	16.51	2.513	136.7	2	0	2
0	1	3	3	0	0	1	355	20.26	1.394	174.5	2	0	2
0	1	3	3	0	0	1	355	20.26	1.394	174.5	2	0	2
0	1	3	3	0	0	1	355	20.26	1.394	174.5	2	0	2
0	1	5	3	0	1	1	324	9.72	2.073	104.2	2	0	1
0	1	3	1	0	1	1	233	11.02	0.995	78.6	1	0	2
0	1	3	3	0	0	1	241	6.62	0.62	93	2	0	2
1	1	3	3	0	0	1	517	12.84	1.606	179.5	2	0	2
1	1	3	3	0	0	1	517	12.84	1.606	179.5	2	0	2
0	1	1	1	0	0	1	467	13.92	1.505	162.1	2	0	1
0	1	1	1	0	0	1	259	11.23	1.461	176.3	2	1	2
0	1	3	3	0	0	1	257	31.81	1.515	72.2	2	0	2
0	1	3	3	0	0	1	282	8.39	1.319	128.6	1	0	2
0	0	3	2	0	0	1	285	12.65	1.403	88.8	2	0	2
0	1	1	1	0	0	1	199	5.89	1.289	101.1	2	0	2
1	1	3	3	0	1	1	390	16.42	1.692	137.6	2	0	2
1	1	3	3	0	0	1	296	17.18	1.126	78.8	2	1	1
1	1	4	2	0	0	1	173	4.36	0.952	58.2	1	1	1
0	1	4	3	0	0	1	257	9.8	1.199	83	1	0	3
0	1	3	3	0	0	1	484	16.64	1.947	142.1	2	0	2
0	1	3	2	0	0	1	276	22.61	1.437	106.5	1	0	2
1	1	3	3	0	0	1	298	7.87	1.568	71.2	2	0	2
0	1	3	3	0	0	1	240	8.61	1.953	93.7	2	1	2
0	1	3	3	0	0	1	402	11.53	1.332	123.4	2	0	2
1	1	3	1	0	0	1	470	31.87	1.855	136.8	2	0	1
0	1	3	3	0	0	1	260	16.29	1.443	115.5	2	0	2
1	1	3	2	0	0	1	282	12.8	0.894	90.9	1	0	1
1	1	4	2	0	0	1	107	4.3	0.423	86.2	1	0	2
0	0	3	3	0	0	1	493	26.18	2.313	194.6	1	0	2
0	1	3	3	0	0	1	159	12.76	1.235	90.7	2	0	2
1	1	3	1	0	0	1	239	10.11	0.994	91.5	1	1	2
1	1	3	1	0	0	1	239	10.11	0.994	91.5	1	1	2
1	1	4	3	0	0	1	226	7.01	0.849	72.7	2	0	2
0	1	3	2	0	0	1	291	10.64	1.524	94.3	2	0	2
1	1	1	1	0	1	1	155	9.83	1.126	92.8	1	1	2
0	1	3	1	0	1	1	304	8.44	1.352	143.4	2	0	2
0	1	3	3	0	0	1	168	4.8	0.931	52.1	2	0	2
1	1	3	2	0	0	1	134	6.57	0.888	93.3	2	0	2
0	0	1	1	0	0	1	328	16.51	1.155	93.3	2	1	2
0	0	3	2	0	0	1	715	14.5	3.524	144.3	2	0	2
0	1	1	3	0	0	1	346	9.06	2.109	120.7	2	0	2
1	1	3	1	0	0	1	265	9.64	1.059	110.5	2	0	2
0	1	3	2	0	0	1	243	8.75	1.273	55.9	2	0	2
0	1	3	3	0	0	1	369	14.08	1.511	67.8	2	0	2
1	1	3	2	0	0	1	596	17.4	3.527	516	2	0	2
0	1	3	2	0	0	1	234	9.44	1.098	98.2	2	0	2
0	1	4	2	0	0	1	344	14.73	1.683	124	2	0	2
0	1	1	1	0	0	1	250	9.64	1.102	80.4	2	0	2
0	1	3	1	0	0	1	323	13.53	1.496	112.9	2	0	2
0	1	3	3	0	0	1	320	15.46	2.037	80.8	1	0	2
1	1	3	1	0	1	1	176	9.69	0.522	91.5	1	0	2
0	1	4	3	0	0	1	101	4.28	0.862	32.7	1	1	2
0	1	3	2	0	0	1	184	13.04	0.889	65	2	0	2
0	1	3	3	0	0	1	125	3.96	1.094	48.6	2	0	2
0	1	4	1	0	0	1	862	24.49	4.361	472.3	2	0	1
0	1	3	3	0	0	1	388	29.77	1.283	149.1	1	0	2
1	1	3	3	0	0	1	135	2.11	0.514	18.1	1	0	2
0	1	3	1	0	1	1	193	10.7	0.797	128.1	2	0	2
1	1	1	3	0	0	1	162	3.35	0.571	24.7	2	0	2
1	1	3	2	0	1	1	169	19.01	1.422	62.6	1	0	1
0	1	3	1	0	0	1	292	10.09	1.206	130.4	1	0	2
0	1	3	1	0	0	1	129	14.85	0.73	81.1	2	0	2
1	0	1	1	0	1	1	668	15.35	2.706	198.6	2	0	2
0	1	3	2	0	0	1	540	26.74	2.275	205.8	2	0	2
0	0	1	1	0	0	1	429	28.49	1.693	133.6	2	0	2
1	1	3	3	0	0	1	218	10.19	1.281	122.6	1	0	2
1	1	3	3	0	0	1	306	11.79	1.551	90.2	2	0	2
0	1	3	1	0	1	1	162	5.48	0.91	55.3	1	0	2
1	1	3	1	0	0	1	157	5.65	0.93	73.1	1	0	2
0	1	4	3	0	0	1	119	3.87	0.735	77.7	2	0	2
0	1	3	2	0	0	1	164	7.4	0.588	95.1	2	0	2
0	1	3	2	0	0	1	188	6.95	1.058	97.6	2	0	2
0	1	1	3	0	0	1	451	18.13	1.593	117.3	2	0	2
1	1	1	3	0	1	1	322	7.71	2.184	96.5	1	1	1
0	1	3	3	0	0	1	428	22.76	2.024	140.1	2	0	2
0	1	3	2	0	0	1	488	14.64	1.579	102	2	1	2
0	1	3	2	0	0	1	396	14.49	1.715	39.3	2	0	2
0	1	4	3	0	0	1	261	15.9	1.291	178.2	2	0	2
0	1	4	1	0	1	1	59	3.41	0.365	58	1	0	2
0	1	3	3	0	0	1	185	8.34	0.805	90.2	2	0	2
0	1	5	3	0	0	1	317	9.97	1.57	249.9	2	0	2
0	1	3	2	0	0	1	555	21.21	2.813	201.1	2	0	2
0	1	3	3	0	0	1	415	15.49	1.539	162.1	2	0	2
1	1	2	1	0	1	1	442	11.6	1.46	178.8	2	1	2
0	1	1	3	0	0	1	259	13.67	1.086	142.8	2	0	2
1	1	1	3	0	0	1	397	13.19	2.301	212.9	2	0	2
0	1	3	1	0	0	1	549	13.17	1.846	164.3	1	0	2
0	1	2	1	0	1	1	95	1.63	0.875	26.2	2	1	2
0	1	2	1	0	1	1	95	1.63	0.875	26.2	2	1	2
0	1	1	3	0	0	1	562	12.5	2.156	151.5	2	0	3
0	1	3	3	0	0	1	422	22.16	1.934	131.8	2	0	2
0	1	3	2	0	0	1	155	6.27	0.946	52.3	2	0	2
0	1	4	3	0	0	1	175	3.15	0.499	60	2	0	2
0	1	3	3	0	0	1	245	10.91	1.419	89.1	2	0	2
0	1	3	3	0	0	1	216	15.42	1.031	122.7	2	0	2
0	1	3	3	0	0	1	452	16.49	1.389	182.2	2	0	2
1	1	3	3	0	0	1	290	11.47	1.775	121.6	1	1	2
1	1	3	3	0	0	1	290	11.47	1.775	121.6	1	1	2
1	1	3	3	0	0	1	290	11.47	1.775	121.6	1	1	2
0	0	4	2	0	0	1	447	23.91	2.691	166.3	1	0	2
1	1	3	1	0	0	1	313	13.32	1.479	121.3	2	0	2
0	1	3	2	0	0	1	234	8.13	1.301	219.9	2	0	2
0	0	4	2	0	1	1	477	21.38	2.258	169.8	2	0	2
0	1	3	3	0	0	1	710	17	3.076	109.7	2	0	2
0	1	3	3	0	0	1	702	20.47	5.136	168.7	2	0	2
1	1	3	1	0	0	1	297	6.73	1.083	60.8	1	0	2
1	1	3	1	0	0	1	297	6.73	1.083	60.8	1	0	2
0	1	3	2	0	0	1	425	17.09	1.442	157.5	2	0	2
1	1	3	1	0	0	1	518	23.19	2.467	345.3	2	0	2
0	1	4	3	0	0	1	377	13.55	1.42	116.4	1	0	2
0	1	4	3	0	0	1	541	16.25	2.71	88.7	1	0	2
0	1	3	3	0	0	1	106	4.26	0.606	51	1	0	2
0	1	3	3	0	0	1	269	4.67	1.006	66	2	0	2
0	1	3	2	0	0	1	214	11.75	1.5	144.4	2	0	2
0	1	1	3	0	1	1	466	17.35	1.7	166.2	2	0	2
0	1	3	3	0	0	1	277	8.07	0.991	87.2	2	0	2
0	1	3	3	0	0	1	257	13.93	1.678	188.3	1	0	3
0	1	3	3	0	0	1	356	18.28	2.04	111.1	2	0	2
0	1	3	3	0	0	1	399	22.28	0.995	97.5	2	0	2
1	1	4	1	0	0	1	161	4.3	0.548	50.4	1	0	2
0	1	1	1	0	1	1	380	16.34	1.78	212.5	2	0	2
0	1	3	3	0	1	1	109	5.73	0.463	33	2	0	2
1	1	4	3	0	0	1	285	8.95	1.23	96.2	1	0	2
0	1	4	3	0	0	1	289	7.24	0.997	98.7	1	0	2
1	1	3	1	0	0	1	207	5.82	1.032	93.9	2	0	2
0	1	1	1	0	0	1	449	8.5	1.935	92.9	2	1	1
1	1	1	3	0	0	1	176	3.83	0.925	55.5	1	0	2
1	1	1	1	0	1	1	208	5.09	1.337	92.1	2	0	2
1	1	3	3	0	0	1	257	13.04	1.157	55.3	2	0	2
0	1	2	3	0	0	1	332	18.05	1.846	118.4	1	0	2
1	1	3	3	0	0	1	93	4.08	0.245	23.5	2	0	2
1	1	3	3	0	0	1	93	4.08	0.245	23.5	2	0	2
1	1	3	1	0	0	1	165	9.3	0.96	85.7	1	1	1
1	1	3	1	0	0	1	165	9.3	0.96	85.7	1	1	1
0	1	1	3	0	0	1	274	7.11	1.072	101.1	1	0	2
0	1	1	3	0	0	1	193	8.34	0.892	105.2	2	0	2
1	1	3	1	0	0	1	169	9.08	0.616	124.6	2	1	2
0	1	4	3	0	0	1	348	5.6	1.507	138.7	1	0	2
1	1	3	1	0	0	1	229	13.4	0.756	129	1	1	2
0	1	3	3	0	0	1	339	36.37	1.508	159.3	2	0	2
0	1	2	2	0	1	1	301	20.11	1.323	103.9	2	0	2
0	1	4	3	0	0	1	145	7.24	0.59	83.7	2	0	2
1	1	3	3	0	0	1	253	6.57	1.185	86.2	2	0	2
1	1	3	1	0	0	1	537	46.18	2.877	181	2	0	2
1	1	1	3	0	0	1	545	28.17	3.371	232.8	2	0	2
0	1	3	3	0	0	1	153	4.49	0.479	14.5	2	0	2
0	1	3	2	0	0	1	407	19.4	1.618	114.1	1	0	2
1	1	5	3	0	0	1	126	5.97	0.534	58.1	2	0	2
0	1	3	3	0	0	1	285	12.04	1.11	106.8	1	0	2
0	1	4	1	0	0	1	79	5.94	0.403	25.2	1	0	1
1	1	3	3	0	0	1	138	6.28	0.464	37.8	2	0	2
1	1	3	1	0	0	1	151	6.09	0.701	104.2	2	0	2
1	0	3	3	0	0	1	260	12.71	1.299	131.4	1	0	1
1	1	3	3	0	1	1	334	19.28	1.21	124.4	2	0	2
1	1	1	3	0	0	1	521	13.85	2.708	105.4	2	0	2
0	1	1	3	0	0	1	515	16.01	1.598	181.9	1	0	2
0	1	3	3	0	0	1	283	15.63	1.178	112.2	2	0	2
1	1	3	3	0	0	1	81	2.69	0.327	54.2	1	0	2
1	1	3	2	0	0	1	176	7.69	3.839	132.1	2	0	2
1	1	3	2	0	0	1	176	7.69	3.839	132.1	2	0	2
0	1	3	3	0	1	1	442	33.26	1.808	177.7	2	1	2
0	1	3	3	0	0	1	432	21.93	1.979	143.8	2	0	2
1	1	4	1	0	0	1	197	10.01	1.377	136.3	1	0	2
0	1	3	3	0	0	1	264	22.07	0.886	83.9	2	0	2
0	1	3	3	0	0	1	434	15.65	1.713	109.8	2	0	2
0	1	3	3	0	0	1	226	7.51	0.936	25.5	2	0	2
1	1	1	1	0	0	1	233	13.67	0.725	200.4	2	1	2
1	1	3	3	0	0	1	327	12.52	1.93	131.8	1	0	2
0	1	3	2	0	0	1	243	9.55	1.168	136.7	1	0	2
1	1	3	3	0	0	1	716	76.13	4.135	458.1	1	0	2
0	1	3	3	0	0	1	321	13	1.487	93.5	2	0	2
0	1	3	3	0	0	1	394	10.02	1.661	203	2	0	2
0	1	3	3	0	0	1	395	20.85	2.243	379.5	1	0	1
0	1	1	1	0	0	1	277	10.82	1.628	86.6	2	1	2
1	1	3	3	0	0	1	180	11.41	0.776	132.6	1	0	2
1	1	1	1	0	1	1	283	5.99	1.287	66.7	2	0	2
0	1	1	1	0	0	1	371	9.75	2.812	113.1	1	1	2
1	1	1	3	0	0	1	279	5.54	1.359	117.7	2	0	1
1	1	3	3	0	0	1	355	10.06	1.736	231.6	1	0	2
0	1	3	3	0	0	1	489	10.95	1.95	29.4	2	1	2
0	1	3	3	0	0	1	511	33.31	2.435	189.5	2	0	2
0	1	1	1	0	1	1	243	11.96	1.34	90.5	2	1	1
0	1	1	2	0	0	1	338	19.6	0.926	171	1	1	2
1	1	3	3	0	0	1	442	12.69	1.379	136.5	1	0	2
0	1	3	3	0	0	1	384	14.33	1.489	157.2	2	0	2
0	1	3	1	0	0	1	224	7.93	0.912	58.9	1	0	1
0	1	3	3	0	0	1	209	4.96	0.622	91.3	1	0	2
0	1	3	2	0	1	1	210	6.13	0.947	84.8	2	0	2
1	1	3	3	0	0	1	273	13.02	1.493	138.3	2	0	2
1	1	1	1	0	1	1	171	8.18	1.024	106.9	2	1	2
1	1	3	1	0	0	1	110	4.04	0.476	71.5	1	0	2
0	1	3	3	0	0	1	513	23.29	1.81	250.8	2	0	2
1	1	3	1	0	0	1	265	8.6	1.275	105.5	1	0	2
1	1	3	1	0	0	1	265	8.6	1.275	105.5	1	0	2
0	1	1	2	0	0	1	338	6.94	2.022	85.3	1	1	2
1	1	3	2	0	0	1	227	10.93	0.972	115	2	0	2
0	1	3	1	0	0	1	563	17.7	2.262	225.1	2	0	2
0	1	3	3	0	0	1	232	9.91	0.921	130	2	0	2
1	1	3	1	0	1	1	327	17.3	1.21	149	1	0	1
0	1	3	3	0	0	1	308	14.79	1.24	169.9	2	0	2
0	1	4	3	0	0	1	250	4.59	1.075	22.2	1	0	2
0	1	1	1	0	0	1	315	166.11	1.717	174.2	1	0	2
0	1	3	3	0	0	1	246	14.3	1.548	114.8	2	0	2
0	1	3	3	0	0	1	167	6.26	0.594	64.7	2	0	2
0	1	3	3	0	0	1	243	8.23	1.39	129.8	2	0	2
0	1	3	2	0	0	1	303	12.13	2.008	177.1	1	0	2
1	1	5	1	0	0	1	398	3.84	0.712	241.5	2	0	2
1	1	3	3	0	0	1	405	11.26	1.976	115.9	1	0	2
1	1	3	3	0	0	1	420	15.27	1.431	184.3	2	0	2
1	1	3	2	0	0	1	276	16.94	0.943	160.4	2	0	2
0	1	3	2	0	0	1	247	12.33	1.358	167.9	1	0	2
1	1	4	2	0	0	1	459	19.88	2.546	124.2	1	0	2
0	1	3	3	0	0	1	218	5.34	0.97	42.8	1	0	2
1	1	3	3	0	0	1	145	9.82	0.667	66.8	1	1	1
0	1	3	3	0	0	1	492	33.92	2.247	217	1	0	2
0	1	3	3	0	0	1	492	33.92	2.247	217	1	0	2
0	1	3	3	0	0	1	424	13.14	2.349	89.3	2	0	2
0	1	3	3	0	0	1	442	19.52	1.929	110.4	2	0	2
0	1	3	2	0	1	1	691	26.82	3.066	383.8	1	0	2
1	1	3	1	0	0	1	291	10.85	0.922	93.9	1	1	2
0	1	3	3	0	0	1	385	13.8	1.537	120.2	1	0	2
0	1	3	3	0	0	1	385	13.8	1.537	120.2	1	0	2
0	1	3	3	0	0	1	527	13.84	2.46	130.7	2	0	2
1	1	3	3	0	1	1	212	12.94	1.422	88.7	2	0	2
1	1	3	3	0	1	1	212	12.94	1.422	88.7	2	0	2
1	0	5	3	0	0	1	293	23.19	1.341	118.7	2	0	2
0	1	3	2	0	0	1	372	11.6	1.664	86.3	1	0	2
0	1	2	1	0	1	1	233	19.08	0.931	88.8	1	1	1
1	1	1	3	0	0	1	374	14.27	1.626	88.1	1	0	1
0	1	3	3	0	0	1	218	7.24	0.9	141.6	2	0	2
1	1	3	2	0	0	1	253	10.25	1.088	55.1	2	0	2
0	1	4	2	0	0	1	185	9.12	1.054	99	1	1	1
0	1	1	1	0	0	1	132	3.57	0.701	86.4	2	1	2
1	1	3	3	0	0	1	196	5.26	0.76	66.3	1	1	1
1	1	2	1	0	1	1	179	5.34	0.568	39.1	2	1	2
1	1	3	3	0	0	1	252	11.08	1.065	141.9	1	0	2
1	1	3	3	0	0	1	273	18.14	1.249	144.4	1	0	2
0	1	3	3	0	0	1	257	9.9	0.913	128.4	1	0	1
1	1	3	3	0	0	1	206	9.67	0.978	98.7	1	0	2
1	1	5	3	0	0	1	131	5.1	0.683	130.5	1	0	2
0	1	3	2	0	0	1	385	16.48	1.397	97.4	2	1	2
0	1	3	1	0	0	1	410	12.69	2.246	202.4	2	0	2
0	1	1	1	0	0	1	502	12.82	1.749	139.2	2	1	2
1	1	3	3	0	0	1	308	9.1	0.966	83.8	1	0	2
1	1	2	1	0	0	1	289	7.07	0.974	76.7	2	1	2
0	1	1	1	0	0	1	244	5.4	1.372	74.4	2	1	2
1	1	3	3	0	0	1	530	15.3	1.392	91.3	2	0	2
0	1	3	1	0	1	1	309	6.4	1.056	100	1	0	1
0	1	3	1	0	0	1	151	10.37	0.687	111.3	2	0	2
0	1	3	3	0	0	1	212	11.08	0.939	67.5	1	0	2
1	1	2	1	0	1	1	302	9.71	1.196	106.4	2	0	2
1	1	3	3	0	0	1	492	20.11	1.671	88.4	2	0	2
1	1	3	3	0	0	1	492	20.11	1.671	88.4	2	0	2
1	1	3	3	0	0	1	338	31.86	1.922	180.7	2	0	2
0	1	3	3	0	0	1	277	17.69	1.353	138.5	1	0	1
0	1	1	2	0	0	1	203	10.56	0.784	53.8	2	0	1
1	1	3	1	0	0	1	195	5.83	1.026	98.8	2	0	2
1	1	3	3	0	0	1	358	23.97	1.468	109.3	1	1	1
1	1	1	1	0	0	1	638	18.77	2.648	299.9	2	1	1
1	1	3	3	0	1	1	190	6.31	0.609	57	1	0	2
1	1	1	3	0	0	1	292	8.28	1.495	156.2	2	1	2
0	1	3	2	0	0	1	384	16.96	1.843	146.9	1	0	2
0	1	3	3	0	0	1	195	5.25	1.154	22.9	1	0	2
1	0	1	1	0	0	1	442	6.5	1.827	192.3	2	1	2
0	1	3	3	0	0	1	508	30.94	1.784	162.8	1	0	2
1	1	4	3	0	1	1	371	12.9	1.163	191.1	2	0	1
1	1	3	1	0	0	1	128	7.96	0.636	53.1	1	0	2
0	1	4	3	0	0	1	311	5.4	1.842	228.1	1	0	2
1	0	3	1	0	0	1	262	14.16	1.652	147.2	1	1	1
1	0	3	1	0	0	1	262	14.16	1.652	147.2	1	1	1
1	1	1	1	0	1	1	279	8.68	1.033	152.6	1	1	1
1	1	3	3	0	0	1	373	5.95	1.384	38.6	2	0	2
1	1	1	3	0	0	1	238	10.84	0.978	127.8	2	0	2
0	1	3	1	0	0	1	254	33.55	1.26	98.6	1	1	2
0	1	3	1	0	0	1	182	4.67	0.624	59.9	2	0	2
0	0	5	1	0	0	1	275	10.36	1.413	131	2	0	2
0	1	1	3	0	0	1	359	14.44	1.705	69.6	1	0	2
1	1	3	2	0	0	1	401	13.95	1.067	83.6	1	1	1
0	0	1	1	0	0	1	490	18.96	1.99	86.8	2	1	2
1	1	3	3	0	0	1	354	10.18	1.283	143.4	2	0	2
0	1	3	3	0	0	1	360	10.34	1.608	104.9	1	0	2
1	1	3	3	0	0	1	400	17.39	1.762	104.1	2	0	2
0	1	3	1	0	0	1	406	9.98	1.536	106.9	2	0	2
0	1	3	2	0	0	1	285	10.8	0.938	83.7	2	1	2
1	1	3	3	0	0	1	226	22.45	1.398	74.8	1	0	2
0	1	3	2	0	0	1	265	8.46	1.434	173.2	1	1	2
1	1	3	1	0	1	1	185	9.55	0.835	66.6	2	0	3
0	1	3	2	0	0	1	303	7.02	1.914	144.7	1	1	2
1	1	3	3	0	0	1	93	3.25	0.462	32.7	1	0	2
1	1	3	2	0	0	1	332	9.57	1.31	262.5	1	1	1
0	1	1	3	0	0	1	334	23.51	2.436	203.6	1	1	2
1	0	1	1	0	0	1	307	14.72	1.028	95.3	2	1	2
0	1	3	3	0	0	1	344	12.34	1.354	89.1	1	0	2
1	1	3	3	0	0	1	462	12.95	2.579	133.7	2	0	2
1	1	2	3	0	1	1	194	8.68	1.094	49.5	1	0	2
0	1	1	3	0	0	1	430	8.3	2.298	106.2	1	1	1
0	1	4	1	0	0	1	159	6.63	0.973	58.4	1	1	1
1	1	2	3	0	0	1	417	19.46	0.977	115.6	1	1	2
1	1	2	3	0	0	1	417	19.46	0.977	115.6	1	1	2
1	1	1	1	0	0	1	234	6.59	1.059	103	1	1	1
1	1	1	3	0	0	1	284	15.9	1.665	128	2	1	1
1	1	3	3	0	0	1	170	6.29	0.861	41.2	1	0	2
1	1	3	1	0	0	1	190	8.89	1.066	98.4	2	0	2
0	1	3	1	0	0	1	415	18.09	1.392	209.2	2	0	2
0	1	3	3	0	0	1	157	2.66	0.793	40.8	1	0	2
1	1	3	3	0	0	1	175	18.1	1.179	98.6	2	0	2
1	1	3	1	0	0	1	232	13.07	1.432	94.3	1	0	2
0	1	1	1	0	0	1	271	4.58	0.822	34.7	2	1	2
0	1	3	3	0	0	1	428	8.72	1.463	117.7	1	0	2
1	1	3	2	0	0	1	500	16.67	1.917	76.2	1	0	2
0	1	1	1	0	1	1	312	10.13	2.03	144.3	1	0	2
0	1	1	1	0	0	1	303	12.84	1.705	82.9	2	1	2
1	1	1	3	0	1	1	132	7.71	0.504	71.2	2	0	1
1	1	3	3	0	0	1	348	24.72	1.504	147	1	0	2
1	0	1	1	0	0	1	287	19.38	1.716	186.5	2	1	2
1	1	3	1	0	0	1	207	11.51	1.176	70.9	1	0	2
1	1	3	1	0	0	1	207	11.51	1.176	70.9	1	0	2
0	1	1	1	0	0	1	201	7.45	0.945	86	1	0	2
0	1	3	2	0	0	1	186	11.03	1.704	105.1	1	0	2
0	1	2	1	0	0	1	212	4.22	0.639	53	2	1	2
1	1	3	3	0	1	1	290	7.54	1.732	72.3	1	0	2
1	1	1	3	0	0	1	804	27.96	3.595	179.9	2	0	3
0	1	1	1	0	0	1	126	3.24	0.675	44.3	1	1	2
0	1	3	3	0	1	1	109	10.49	0.633	80.7	2	0	2
0	1	3	3	0	1	1	109	10.49	0.633	80.7	2	0	2
0	1	3	3	0	1	1	109	10.49	0.633	80.7	2	0	2
0	1	3	3	0	0	1	245	12.46	1.819	140.4	1	0	2
1	0	3	3	0	0	1	274	13.29	0.788	108.9	2	0	2
0	1	3	3	0	0	1	294	5.49	1.23	59.2	1	0	2
1	1	3	3	0	0	1	198	5.38	0.587	32.1	1	0	2
0	1	1	1	0	0	1	393	13.18	2.22	133.8	1	0	2
0	1	3	2	0	0	1	400	23.93	1.669	127.7	1	0	2
1	1	3	3	0	0	1	257	13.82	0.731	142.3	1	0	3
0	1	3	1	0	0	1	268	13.41	1.447	66.2	1	1	1
1	1	3	3	0	0	1	258	9.87	1.436	97.7	2	0	2
1	1	1	2	0	0	1	158	16.96	0.673	114	2	0	1
0	1	3	3	0	0	1	335	9.79	1.603	142.4	1	1	2
0	1	3	2	0	0	1	296	11.91	1.03	106.6	1	0	2
0	1	2	3	0	0	1	606	27.53	3.118	152.4	1	0	1
1	1	4	3	0	0	1	313	24.19	0.947	151.8	1	0	3
1	1	3	3	0	0	1	298	32.12	1.43	164.9	2	0	2
0	1	3	2	0	1	1	203	7.32	0.809	95	1	0	2
0	1	4	3	0	0	1	232	7.96	1.061	153.5	1	0	2
0	1	3	3	0	0	1	238	7.24	0.792	159	1	0	2
1	1	3	3	0	0	1	402	14.2	1.65	125.8	1	0	2
0	1	3	1	0	0	1	1046	24.57	6.729	193.8	2	0	2
0	1	4	1	0	0	1	151	5.27	0.688	58	1	1	2
1	1	3	3	0	0	1	312	25.63	1.274	131.4	1	0	1
1	1	1	2	0	1	1	446	25.77	46.65	168.7	2	0	2
0	1	4	3	0	0	1	209	6.37	1.192	160.4	1	0	2
0	0	5	3	0	0	1	427	13.05	1.905	158.2	2	0	2
1	1	3	3	0	0	1	247	13.17	1.057	128.3	2	0	1
1	1	2	2	0	1	1	360	15.64	1.584	230.3	2	1	1
1	1	1	1	0	0	1	304	8.88	2.881	121.8	1	1	2
0	1	3	3	0	0	1	304	10.13	1.092	124.8	1	0	2
1	1	3	3	0	0	1	381	16.19	1.346	166	2	0	2
1	1	3	3	0	0	1	282	7.63	1.101	71.6	1	1	2
0	1	4	1	0	0	1	166	14.27	0.748	155	1	0	2
0	1	3	3	0	1	1	101	5.11	0.373	58.7	1	0	2
0	1	3	3	0	0	1	312	15.99	1.585	87.5	1	1	2
0	1	5	3	0	0	1	257	13.67	1.355	85.4	1	0	2
1	1	3	3	0	0	1	234	6.93	1.135	73.3	2	0	2
0	1	3	2	0	0	1	223	7.24	1.114	127.5	1	0	2
1	1	3	1	0	1	1	700	7.25	3.308	35.7	1	0	2
0	1	3	2	0	0	1	284	7.65	0.664	115.5	1	0	2
0	1	3	1	0	0	1	360	10.03	1.412	74.1	2	1	2
1	1	1	3	0	0	1	169	15.25	0.82	77.7	1	0	1
1	0	3	3	0	1	1	273	32.12	1.187	285.2	1	0	2
1	1	4	2	0	1	1	266	12.89	1.067	167.7	1	0	2
0	1	4	2	0	0	1	120	11.58	0.62	50	2	1	2
1	1	1	3	0	0	1	383	11.2	1.39	149.6	2	0	2
0	1	4	3	0	0	1	218	14.17	1.059	108.4	1	0	1
0	1	4	1	0	0	1	132	4.43	0.632	47.5	2	0	1
0	1	4	2	0	0	1	191	5.7	0.643	111.8	1	0	1
1	1	3	3	0	0	1	104	5.48	0.386	69.9	1	0	2
0	1	3	1	0	0	1	347	15.85	1.529	128.2	1	0	2
1	1	3	2	0	0	1	284	9.19	1.316	110.4	1	0	2
1	1	3	3	0	0	1	322	14.64	2.05	147.6	2	0	2
0	0	1	1	0	1	1	535	21.96	2.001	186.8	2	1	2
0	1	3	1	0	1	1	123	12.5	0.752	86.6	2	0	2
0	1	1	1	0	0	1	296	8.33	1.614	160.7	1	1	2
0	1	3	3	0	0	1	309	11.95	1.43	68.1	1	0	2
0	1	4	1	0	0	1	240	9.68	1.286	104.2	1	1	2
0	1	4	3	0	0	1	444	10.62	1.814	76.3	1	0	2
1	1	4	3	0	0	1	137	6.02	0.625	54.6	2	0	2
1	1	3	1	0	0	1	133	9.32	0.579	64.3	2	1	2
1	1	3	3	0	0	1	400	14.69	1.554	96.4	2	0	2
1	1	3	3	0	0	1	264	10.99	1.232	112.1	1	0	2
1	1	3	2	0	0	1	210	9.61	0.777	108.6	2	1	2
0	1	3	3	0	0	1	427	30.26	2.393	276	1	0	2
0	1	3	2	0	0	1	396	22.17	2.12	109.9	2	1	2
1	1	1	2	0	0	1	306	18.2	1.316	114.1	1	0	1
1	1	3	2	0	1	1	240	10.37	0.982	133.8	2	1	1
1	1	3	3	0	0	1	362	15.57	2.045	210.8	2	0	2
1	1	1	3	0	0	1	370	25.1	3.936	413.9	1	0	2
1	1	3	2	0	1	1	351	12.54	1.756	162.8	2	0	2
0	0	3	2	0	0	1	129	5.7	0.748	74.7	1	1	2
1	1	3	3	0	0	1	448	25.13	1.917	140.2	1	0	2
0	1	1	3	0	0	1	116	9.41	0.622	39.7	1	0	2
0	1	1	1	0	1	1	248	8.44	0.956	65.3	2	1	2
0	1	3	3	0	0	1	183	4.52	1.038	40	1	0	2
1	1	3	2	0	0	1	257	7.4	1.2	113.2	1	0	2
1	1	3	1	0	0	1	203	18.18	0.728	95.3	1	1	2
0	1	3	2	0	0	1	260	18.73	1.217	297.1	2	1	2
1	1	4	3	0	0	1	245	11.55	1.097	116.5	1	0	2
1	1	3	1	0	1	1	178	11	1.06	86.8	1	0	2
0	1	3	3	0	0	1	236	6.19	0.803	128.6	1	1	1
0	1	3	3	0	0	1	236	6.19	0.803	128.6	1	1	1
1	1	3	3	0	0	1	307	19.03	1.198	94.8	1	0	2
1	1	3	3	0	0	1	307	19.03	1.198	94.8	1	0	2
1	1	3	2	0	0	1	359	11.64	1.26	131	1	1	2
1	1	3	2	0	0	1	331	26.14	1.827	87.8	1	0	2
0	1	3	3	0	0	1	420	33.3	2.198	269	2	0	1
0	1	3	3	0	0	1	420	33.3	2.198	269	2	0	1
0	0	4	1	0	1	1	146	8.54	0.781	72	1	0	2
0	1	1	1	0	0	1	353	8.8	1.758	104.9	1	1	1
1	1	2	1	0	1	1	855	20.02	4.305	211.1	2	1	1
0	1	4	1	0	0	1	117	2.65	0.748	85.6	1	0	1
1	1	3	1	0	0	1	234	11.32	1.595	80.7	2	0	2
1	1	3	2	0	0	1	296	7.77	2.464	44	2	0	1
0	1	4	1	0	1	1	229	5.29	1.112	22.8	1	0	2
1	1	4	3	0	0	1	177	3.63	1.049	89	1	0	2
0	0	1	1	0	1	1	118	7.69	0.468	50.1	2	0	2
1	1	4	3	0	0	1	335	23.79	1.261	268.8	2	0	2
1	1	3	1	0	0	1	353	8.27	1.745	220.5	2	0	2
0	1	3	3	0	1	1	399	24.9	1.98	141.1	2	0	2
1	1	3	2	0	0	1	196	18.63	0.879	139.9	2	0	2
0	1	3	3	0	1	1	231	6.8	0.883	78.7	1	1	2
0	1	3	3	0	0	1	313	7.96	1.574	128.1	1	1	2
1	1	3	3	0	0	1	170	6.82	0.552	77.4	1	0	2
0	1	3	3	0	0	1	321	13.81	1.438	125.4	1	0	2
1	1	3	3	0	0	1	387	9.71	2.187	171.1	1	0	3
1	1	1	1	0	1	1	203	15.42	1.335	148.5	2	1	2
0	1	3	2	0	0	1	72	8.82	0.397	49	1	0	1
1	0	1	1	0	1	1	383	21.56	1.874	104.3	2	0	2
1	1	3	3	0	0	1	352	19.47	1.195	46.7	2	1	2
1	1	3	3	0	0	1	267	9.84	1.412	136.1	2	0	1
1	1	3	3	0	0	1	470	28.29	2.677	403.5	2	0	2
1	1	2	1	0	1	1	288	9.89	0.936	127.5	2	1	2
1	1	3	1	0	1	1	183	8.22	0.695	55	1	1	1
0	1	1	1	0	1	1	115	2.31	0.555	16.5	2	1	1
1	1	3	3	0	1	1	224	5.68	0.823	86	2	0	2
1	1	3	3	0	1	1	224	5.68	0.823	86	2	0	2
1	0	4	2	0	1	1	238	8.85	0.998	46.6	1	1	1
1	1	3	2	0	0	1	144	8.91	0.765	40.5	1	1	2
1	1	3	1	0	0	1	287	15.67	1.019	98.7	2	0	2
0	1	3	3	0	0	1	241	6	1.319	123	1	0	2
0	1	4	1	0	0	1	205	4.66	1.316	60.9	2	1	2
1	1	3	3	0	0	1	404	16.87	1.174	90.3	1	0	2
1	1	3	3	0	0	1	404	16.87	1.174	90.3	1	0	2
0	1	1	1	0	0	1	377	18.03	1.641	121.4	1	0	1
1	1	2	1	0	0	1	231	21.79	0.959	146.4	2	1	2
1	1	3	3	0	0	1	260	15.38	1.208	65.9	1	1	2
0	1	3	3	0	0	1	422	36.93	1.745	215.2	1	0	2
0	1	3	2	0	0	1	259	23.55	1.09	141.3	1	0	2
0	1	3	3	0	0	1	469	21.26	2.141	102.2	1	0	2
0	1	3	1	0	1	1	206	9.41	1.003	76.1	2	1	2
1	1	3	2	0	0	1	180	8.64	0.77	86.9	1	1	2
0	1	3	3	0	0	1	165	6.48	0.729	61	1	0	2
1	1	3	3	0	0	1	101	6.74	0.318	90.2	1	0	2
1	1	3	3	0	0	1	352	8.06	1.274	68.1	2	1	1
1	1	4	3	0	0	1	131	20.06	1.064	54.2	1	0	2
1	1	3	1	0	1	1	282	11.56	0.991	87.2	2	1	3
1	1	3	1	0	1	1	282	11.56	0.991	87.2	2	1	3
0	1	3	2	0	0	1	253	4.68	1.435	40	1	0	2
1	1	3	1	0	1	1	209	6.52	0.879	147.7	2	0	2
1	1	3	1	0	1	1	209	6.52	0.879	147.7	2	0	2
0	1	3	1	0	0	1	192	12.27	1.077	135.3	1	0	2
0	1	3	3	0	0	1	430	13.25	1.566	90	1	0	2
0	1	3	3	0	0	1	430	13.25	1.566	90	1	0	2
1	1	1	1	0	0	1	170	24.04	0.776	91.9	1	0	2
1	1	3	1	0	1	1	223	6.73	0.823	70.5	2	0	2
1	1	3	3	0	0	1	228	7.59	0.917	78.9	2	0	1
1	1	4	3	0	0	1	298	16.2	1.502	123.1	2	0	2
1	1	1	3	0	0	1	200	5.61	0.749	44.8	1	0	1
0	0	5	3	0	0	1	218	8.24	1.179	127	2	0	2
1	1	3	3	0	0	1	321	18.29	1.536	183.6	2	0	2
1	1	3	3	0	0	1	321	18.29	1.536	183.6	2	0	2
0	1	3	2	0	0	1	355	5.58	1.234	94.9	1	1	2
0	1	4	1	0	1	1	67	7.44	0.218	58.4	1	1	1
0	1	3	1	0	0	1	152	10.7	0.419	43.6	1	1	2
1	1	1	1	0	0	1	377	11.8	1.341	123.5	1	1	1
0	1	3	3	0	0	1	242	6.66	0.952	96.9	1	0	2
0	1	3	3	0	0	1	187	17.56	0.782	134.8	1	0	2
1	1	1	1	0	0	1	227	13.34	0.772	76.9	2	0	2
0	1	1	1	0	1	1	478	11.62	2.285	162.8	1	0	2
1	1	3	1	0	1	1	215	8.08	0.804	99.7	2	0	2
0	1	3	3	0	0	1	708	17.29	2.8	110.2	1	0	1
0	1	3	3	0	0	1	427	29.06	1.961	89.4	1	0	2
0	1	1	1	0	0	1	143	6.2	0.483	59.8	2	1	1
0	1	3	1	0	1	1	203	8.96	0.806	56.2	2	1	2
1	1	3	3	0	1	1	122	10.19	0.524	91	1	0	2
1	1	3	3	0	0	1	234	4.63	1.004	29.9	1	0	2
1	1	4	1	0	0	1	212	34.07	1.767	168.9	1	1	3
0	1	3	3	0	0	1	533	22.76	1.959	172.8	1	0	2
1	1	3	1	0	1	1	161	9.37	0.649	72.7	2	1	2
0	1	3	1	0	0	1	306	15.91	1.366	165.5	2	0	2
1	1	4	3	0	0	1	495	6.94	1.411	114.2	2	1	1
0	1	4	3	0	0	1	269	10.68	1.001	126.3	1	0	1
1	1	4	2	0	0	1	133	4.19	0.654	53.7	1	1	2
1	1	3	2	0	0	1	333	15.88	1.175	150.8	1	1	2
0	1	3	1	0	1	1	114	3.35	0.369	63.5	1	1	2
0	1	1	3	0	1	1	228	11.41	1.001	125.7	1	0	2
0	1	1	2	0	1	1	226	6.4	0.674	83.7	2	0	2
1	1	3	2	0	0	1	335	17.92	1.337	100	1	0	2
1	1	3	3	0	0	1	423	17.83	1.39	119.3	1	0	2
0	1	5	1	0	0	1	158	8.24	1.018	69.5	1	1	2
1	1	3	3	0	0	1	366	10.33	2.699	73	1	0	2
0	1	4	3	0	0	1	207	3.52	0.838	8.6	1	1	2
1	1	3	1	0	1	1	217	10.39	0.816	117.9	1	1	2
0	1	3	3	0	0	1	222	6.33	1	32.6	1	0	2
0	1	4	2	0	0	1	227	7.77	0.84	119.8	2	1	1
1	1	1	1	0	0	1	131	10.09	0.592	60.5	1	0	2
0	1	3	1	0	0	1	196	6.37	0.964	67.5	1	0	2
1	0	1	2	0	0	1	428	23.11	1.528	149.9	1	1	2
0	1	3	2	0	0	1	143	5.63	1.007	39.2	1	1	1
1	1	1	1	0	0	1	229	9.57	0.99	136.4	2	1	2
0	1	3	3	0	1	1	116	7.69	0.643	128.4	1	0	2
0	1	1	2	0	0	1	474	33.9	1.767	219.2	1	0	2
1	1	3	2	0	0	1	319	22.33	0.958	111.9	1	0	2
0	1	3	2	0	0	1	274	11.62	1.252	126.6	1	0	2
1	0	1	1	0	0	1	404	14.18	1.507	82.1	2	0	2
1	1	3	3	0	0	1	384	13.11	1.713	163.4	1	0	2
1	1	3	1	0	1	1	436	14.03	3.026	59.2	1	0	2
1	1	3	1	0	1	1	436	14.03	3.026	59.2	1	0	2
1	1	3	1	0	1	1	436	14.03	3.026	59.2	1	0	2
1	1	3	3	0	0	1	365	8.89	1.421	99	1	0	2
0	1	3	2	0	0	1	307	14.09	1.454	97.4	1	0	2
1	1	3	1	0	0	1	241	9.9	1.51	57.6	1	0	2
1	1	3	1	0	0	1	473	12.37	1.43	94.6	1	0	2
1	1	1	1	0	0	1	205	11.27	0.945	82.7	2	0	2
1	1	3	1	0	0	1	450	10.78	2.447	257.4	2	0	2
1	1	1	2	0	0	1	495	16.11	2.221	164.3	1	1	2
0	1	3	2	0	0	1	423	17.2	1.917	136.8	2	1	2
0	1	3	3	0	0	1	623	34.94	5.509	354.8	1	0	2
1	1	3	1	0	0	1	406	17.9	2.238	114.3	2	0	2
1	1	3	2	0	0	1	351	12.89	1.524	107.3	1	1	2
0	1	3	3	0	0	1	352	9.9	1.956	161.4	1	0	2
0	1	3	1	0	0	1	108	6.46	1.082	49.1	2	0	2
1	1	1	3	0	0	1	219	12.79	1.338	129.3	1	1	1
1	1	4	2	0	1	1	114	5	0.471	61.7	1	0	1
1	1	1	2	0	0	1	222	6.56	1.241	37.8	1	1	2
1	1	3	2	0	0	1	188	4.25	0.758	71.1	2	0	2
1	1	3	3	0	0	1	257	11.62	1.524	172.1	2	0	2
0	1	3	2	0	1	1	374	38.47	1.786	222.4	1	1	2
1	1	3	2	0	0	1	244	5.53	1.182	33.8	1	0	2
1	1	3	2	0	0	1	244	5.53	1.182	33.8	1	0	2
1	1	3	2	0	0	1	288	35.25	2.384	122.6	1	1	2
0	1	1	1	0	1	1	273	22.11	0.725	173.6	2	0	2
0	1	1	1	0	0	1	349	17.61	1.394	120.6	1	1	1
1	1	3	3	0	0	1	301	7.99	1.017	118.4	1	0	2
1	1	3	3	0	0	1	167	8.78	1.056	33.9	1	0	2
1	1	4	2	0	0	1	251	9.92	1.078	144.8	1	0	2
0	1	1	1	0	1	1	261	14.35	1.096	119.1	2	0	2
0	1	3	3	0	0	1	229	10.46	1.188	78.6	1	0	2
1	1	3	2	0	0	1	366	14.05	1.881	92.1	1	1	2
1	1	3	2	0	0	1	366	14.05	1.881	92.1	1	1	2
0	1	3	2	0	0	1	242	13.5	1.325	146.1	1	0	2
0	1	3	3	0	0	1	355	12.92	1.708	190.8	1	0	2
1	1	3	3	0	0	1	329	6.25	1.191	105.3	1	1	2
0	1	3	3	0	0	1	217	15.84	0.911	98.1	1	0	1
0	1	3	2	0	0	1	468	19.51	2.789	143.6	1	0	2
1	1	3	3	0	0	1	347	15.59	1.324	107.1	2	0	2
0	0	1	1	0	1	1	402	16.39	1.913	242.8	1	1	2
1	1	3	3	0	0	1	434	7.85	1.429	236.9	1	1	2
1	1	3	2	0	0	1	258	17.02	1.047	98.2	2	0	2
1	1	3	2	0	0	1	277	14.9	1.72	194.4	2	1	2
1	1	3	2	0	0	1	294	9.4	0.945	79.1	1	1	2
0	1	3	2	0	1	1	597	33.72	3.301	314.9	2	1	2
1	1	3	3	0	0	1	275	10.8	1.218	184	1	0	2
0	1	3	3	0	0	1	438	14.32	1.485	123.1	1	0	2
1	1	3	3	0	0	1	466	27.75	2.07	129.1	2	0	2
0	1	3	3	0	0	1	168	6.24	0.642	75.1	1	0	2
1	1	3	3	0	0	1	520	22.83	1.868	122.2	2	0	2
0	1	4	2	0	0	1	111	1.93	0.327	13.9	1	0	2
0	1	3	3	0	0	1	370	10.47	2.379	330	1	0	1
0	1	3	3	0	0	1	413	8.4	1.265	260.4	1	0	2
1	1	4	3	0	0	1	220	11.68	1.123	91.7	1	0	2
0	1	3	3	0	1	1	551	23.96	1.509	116.4	1	0	2
0	1	3	3	0	1	1	551	23.96	1.509	116.4	1	0	2
0	1	4	2	0	0	1	237	8.93	0.906	94.2	1	0	1
0	0	3	3	0	1	1	325	8.82	1.228	60.9	1	0	2
0	1	3	1	0	0	1	383	10.68	2.226	55.1	1	0	2
0	1	3	3	0	0	1	365	11.65	1.563	141.4	1	0	2
1	0	1	1	0	1	1	774	22.94	2.235	250.8	2	1	2
0	1	3	3	0	0	1	366	22.04	1.003	102.5	1	0	2
0	1	3	3	0	0	1	366	22.04	1.003	102.5	1	0	2
1	1	4	3	0	0	1	193	6.91	0.973	69.6	1	0	2
1	1	1	3	0	0	1	235	7.25	1.069	115.3	1	0	2
0	1	3	2	0	1	1	350	11.64	1.683	102.1	1	0	2
0	1	3	3	0	0	1	370	10.98	1.782	95.3	1	0	2
1	1	3	2	0	0	1	190	5.75	0.751	44.1	2	0	2
0	1	3	2	0	0	1	479	17.4	1.88	118.7	1	0	2
1	1	1	1	0	0	1	266	3.58	0.987	40.2	1	1	2
1	1	1	1	0	0	1	262	9.34	1.039	78.8	2	1	2
0	1	3	2	0	1	1	310	15.28	1.567	143.6	2	0	2
1	1	3	3	0	0	1	220	6.68	1.219	149.6	1	1	2
1	1	1	1	0	1	1	242	14.75	1.535	130.7	1	1	1
0	1	3	3	0	0	1	494	17.94	3.073	208	1	0	2
1	1	3	1	0	1	1	254	7.24	1.146	78.6	2	0	2
0	1	2	2	0	1	1	361	17.39	1.572	112	2	0	2
0	1	1	2	0	0	1	185	18.99	0.923	168.5	2	1	1
0	1	3	3	0	0	1	292	8.72	1.262	80.7	1	0	2
0	1	3	3	0	0	1	270	11.79	1.419	127.7	1	0	2
1	1	4	3	0	0	1	124	7.73	0.636	45.5	2	0	2
1	1	1	1	0	1	1	524	14.79	2.684	197.5	2	0	2
1	1	3	2	0	0	1	269	12.53	1.032	140.8	1	0	2
1	1	1	1	0	1	1	87	6.18	0.442	41.8	2	0	2
0	1	3	1	0	0	1	395	16.68	1.158	186.1	2	0	2
0	1	3	3	0	0	1	145	4.19	0.531	30.4	1	0	2
0	1	4	2	0	0	1	215	11.81	1.177	132.2	1	1	2
1	1	1	1	0	0	1	157	6.93	0.973	61.6	1	0	2
0	1	3	2	0	0	1	522	11.52	2.141	71.8	1	1	2
0	1	4	1	0	0	1	111	3.47	0.381	26.7	1	0	2
0	1	3	3	0	0	1	164	10.24	0.558	75.7	1	0	1
1	1	4	2	0	0	1	353	17.95	1.179	136.7	1	0	1
1	1	1	1	0	1	1	141	4.91	0.949	115.7	1	0	2
1	1	1	1	0	0	1	348	4.91	1.832	35.4	2	1	1
1	1	1	2	0	0	1	249	15.52	0.999	118.5	1	0	1
1	1	3	2	0	0	1	248	7.86	1.015	115.4	2	0	2
1	1	3	2	0	0	1	248	7.86	1.015	115.4	2	0	2
0	1	1	1	0	1	1	117	9.59	0.507	72.7	2	0	2
1	1	4	3	0	0	1	115	3.56	0.299	39.2	1	1	3
1	1	3	3	0	0	1	177	8.29	0.681	57.5	2	1	2
0	1	1	3	0	0	1	514	11.46	1.809	104.8	1	0	2
0	1	4	3	0	0	1	467	17.95	2.673	122.8	1	0	1
0	1	3	3	0	0	1	88	3.65	0.436	31.8	1	0	2
1	1	4	1	0	0	1	127	5.15	0.586	73.8	2	1	2
1	1	1	1	0	0	1	154	6.48	0.503	31.9	2	0	2
1	1	4	2	0	0	1	138	14.33	0.715	103.9	1	1	2
1	1	3	3	0	0	1	164	9.04	0.827	93	1	0	2
0	1	3	2	0	0	1	523	14.61	2.4	80.8	1	0	2
0	1	3	1	0	0	1	285	11.29	1.478	78.4	1	0	2
0	1	3	3	0	0	1	349	11.86	1.203	139.6	1	0	2
0	1	5	2	0	0	1	190	11.47	0.77	80.7	1	1	1
0	1	3	3	0	0	1	613	25.49	2.631	111.7	2	0	1
1	1	3	3	0	0	1	223	6.99	0.872	58.9	1	0	2
1	1	1	3	0	0	1	493	17.37	2.229	167.8	1	0	1
0	1	1	1	0	1	1	111	2.29	0.485	10.8	2	1	2
0	1	3	2	0	0	1	451	18.06	1.472	216.2	1	1	2
1	1	3	3	0	1	1	241	7.89	1.284	47.4	1	1	2
1	1	1	1	0	0	1	85	2.99	0.411	24.3	2	1	2
1	1	3	3	0	0	1	209	5.61	0.846	34.9	2	0	2
1	1	3	3	0	0	1	546	18.96	2.197	230.8	2	0	2
1	1	1	2	0	0	1	279	13.4	0.977	96.8	1	1	2
1	1	3	1	0	0	1	318	10.97	1.369	61.9	2	0	2
1	1	3	1	0	0	1	213	9.65	1.497	95.8	1	0	2
1	1	3	3	0	0	1	318	21.91	1.259	138.1	2	0	2
1	1	1	2	0	0	1	184	10.27	0.822	117.3	1	0	1
1	1	3	3	0	0	1	353	20.37	1.696	137	2	0	2
1	1	1	3	0	0	1	278	9.84	1.112	123.8	1	0	2
0	1	3	1	0	1	1	161	5.57	0.59	80.3	1	1	2
0	1	3	3	0	0	1	242	7.76	1.115	108.9	1	1	1
0	1	3	3	0	0	1	250	13.79	1.346	101.7	1	0	2
0	1	3	3	0	0	1	279	11.69	0.902	88.7	1	0	2
0	1	3	3	0	0	1	279	11.69	0.902	88.7	1	0	2
1	1	3	3	0	1	1	150	5.37	0.75	101	1	0	2
0	1	3	3	0	0	1	181	6.99	0.742	137.3	1	1	1
1	1	3	3	0	0	1	525	13.14	2.16	68.3	1	1	2
1	1	3	3	0	0	1	254	13.71	1.02	96.9	2	1	2
1	1	3	3	0	0	1	93	14.25	0.483	67.5	1	0	2
1	1	3	1	0	1	1	323	16.43	1.215	99.7	1	1	2
0	1	3	2	0	1	1	245	10.94	0.961	55.8	2	0	2
1	1	3	3	0	0	1	221	13.45	0.675	124.3	1	1	2
1	1	3	2	0	0	1	404	18.82	1.68	123	2	1	2
1	1	3	2	0	0	1	254	10.75	1.24	75.9	1	0	2
1	1	3	2	0	0	1	315	11.24	1.189	124.4	1	0	2
1	1	2	2	0	0	1	196	6.02	0.963	66.4	2	0	2
1	1	3	2	0	0	1	386	17.21	1.213	82	1	0	2
0	1	3	3	0	0	1	206	9.21	0.733	81.9	2	1	2
0	1	3	1	0	0	1	335	24.13	1.275	111.1	1	0	2
1	1	2	1	0	0	1	189	9.85	0.804	147	1	1	2
1	1	3	1	0	0	1	315	6.91	1.165	89.1	2	0	2
0	1	4	1	0	1	1	213	8.57	0.864	92.1	2	0	2
1	1	1	3	0	0	1	167	5.27	0.794	103.2	1	0	2
0	1	4	1	0	0	1	234	15.21	0.901	147.2	1	0	2
0	1	5	3	0	1	1	385	30.24	1.353	69.8	1	1	2
0	1	3	1	0	0	1	262	11.92	1.42	107.9	2	0	2
0	1	3	2	0	1	1	255	19.19	1.117	164	2	1	2
1	1	3	3	0	0	1	312	8.52	1.405	92.2	2	0	2
1	1	3	3	0	0	1	312	8.52	1.405	92.2	2	0	2
1	1	3	3	0	0	1	312	8.52	1.405	92.2	2	0	2
1	1	3	1	0	0	1	136	3.4	0.555	27.4	2	1	2
0	1	3	3	0	0	1	622	22.14	2.627	308.5	1	0	2
0	1	3	2	0	0	1	711	25.2	2.917	195.3	1	0	2
1	1	3	3	0	0	1	444	13.34	1.394	114.2	1	0	2
1	1	3	2	0	0	1	236	9.38	1.364	108.4	1	1	1
1	1	3	3	0	0	1	275	16.52	1.04	115.1	2	1	1
0	1	3	3	0	0	1	529	22.14	3.214	164.6	2	1	2
1	1	3	3	0	0	1	173	11.05	18.897	84.4	2	0	2
1	1	3	2	0	0	1	488	14.47	2.477	375	2	0	2
1	1	3	2	0	0	1	488	14.47	2.477	375	2	0	2
0	1	5	1	0	1	1	251	10.13	0.934	73.2	1	1	2
1	1	3	3	0	0	1	260	8.68	1.387	127.6	2	0	2
1	1	4	3	0	0	1	408	16.02	0.986	118.2	1	0	1
1	1	3	2	0	0	1	324	15.49	1.325	125.8	2	0	2
0	1	4	2	0	0	1	316	14.26	1.744	197.5	1	0	2
1	1	3	3	0	1	1	159	6.39	0.777	112.6	2	0	2
0	1	3	2	0	1	1	60	2.38	0.204	18.4	1	0	1
1	1	3	3	0	0	1	227	13.38	1.052	93	2	0	2
1	0	4	2	0	0	1	363	16.99	1.291	84.5	1	0	2
1	0	3	3	0	0	1	184	10.23	1.202	145.3	1	0	2
0	1	1	2	0	1	1	462	10.42	1.67	91.6	2	0	2
1	1	3	3	0	0	1	334	16.43	1.275	127	2	0	2
0	1	3	2	0	1	1	350	22.1	1.114	130.8	2	0	2
1	1	3	3	0	0	1	301	7.65	1.34	160.7	1	1	2
0	1	1	2	0	0	1	153	5.17	0.765	63.8	1	0	2
1	1	3	3	0	0	1	207	8.29	0.873	83.3	2	0	2
1	0	5	1	0	0	1	303	16.36	1.521	168.9	2	0	2
0	0	2	1	0	0	1	146	1.92	0.337	31	1	1	2
0	1	3	3	0	0	1	439	13.91	1.492	80.9	1	0	1
0	1	3	3	0	0	1	200	14.25	1.151	153	1	1	2
1	1	3	3	0	0	1	333	10.1	1.167	83	2	0	2
1	1	3	3	0	0	1	333	10.1	1.167	83	2	0	2
0	0	4	1	0	0	1	291	22.58	1.513	155.1	1	1	2
1	1	3	2	0	0	1	155	7.83	0.829	79.9	1	0	2
0	1	1	1	0	1	1	282	9.83	1.02	119.3	1	1	1
0	1	2	1	0	1	1	238	13.73	1.064	154.1	2	0	2
1	1	3	3	0	0	1	308	8.2	1.061	78.1	2	0	2
1	1	3	3	0	0	1	327	14.3	1.523	114.4	1	1	1
1	1	3	2	0	0	1	333	16.13	1.718	88	1	0	2
1	1	3	2	0	1	1	405	10.57	1.568	121.2	2	0	2
1	1	2	3	0	0	1	231	8.23	0.923	89.9	1	0	2
1	1	3	3	0	0	1	240	10.38	0.878	75.2	1	0	2
1	1	3	3	0	0	1	363	11.74	1.672	191.6	1	0	2
1	1	3	3	0	0	1	273	10.96	1.094	77.8	2	0	2
1	1	3	3	0	1	1	159	8.18	1.002	46.7	1	0	2
1	1	3	3	0	0	1	351	21.1	1.807	198.9	1	0	2
1	1	3	3	0	0	1	143	9.18	0.667	78.6	1	0	2
1	1	3	3	0	0	1	743	21.85	2.615	252.1	1	0	2
1	1	3	3	0	1	1	255	14.11	1.402	259.1	2	0	3
1	1	3	1	0	0	1	290	11.47	1.094	101.6	2	0	2
1	1	3	2	0	0	1	262	10.05	1.465	122.7	1	0	2
1	0	3	2	0	0	1	137	11.62	0.585	89	2	0	2
1	1	3	3	0	0	1	395	19.9	1.726	129.9	2	0	2
1	1	3	1	0	0	1	278	21.78	0.91	68.9	1	0	2
0	1	3	3	0	0	1	580	15.05	2.511	179.3	2	0	1
0	1	3	2	0	0	1	429	23.58	1.533	142.5	1	0	2
1	1	3	3	0	0	1	258	9.71	1.445	121.1	1	0	2
0	1	1	2	0	0	1	212	7.68	0.845	109.9	1	0	2
1	1	3	1	0	1	1	323	8.94	1.304	173	1	1	2
0	1	3	1	0	0	1	164	19.23	0.74	118.4	1	0	2
1	1	3	1	0	0	1	354	30.59	2.005	133.9	2	0	2
1	1	4	3	0	0	1	167	8.83	0.866	124.7	2	0	2
1	1	1	2	0	0	1	492	11.76	1.599	93.3	2	0	2
0	1	4	3	0	0	1	74	2.59	0.319	53.1	2	0	1
0	1	4	1	0	1	1	129	4.96	0.758	118.7	2	1	2
1	1	3	1	0	0	1	317	17.69	2.037	112.1	2	0	2
0	1	3	2	0	1	1	285	14.71	2.107	153.5	2	1	2
1	1	3	2	0	0	1	285	10.76	0.795	132.5	2	0	2
1	1	3	3	0	0	1	282	14.91	1.015	91.2	1	0	2
1	1	3	3	0	0	1	282	14.91	1.015	91.2	1	0	2
1	1	3	3	0	1	1	90	3.43	0.448	41.5	1	1	2
1	1	3	1	0	0	1	289	7.69	1.103	108.2	2	0	2
1	1	4	3	0	0	1	365	8.73	1.304	104.6	2	1	1
1	1	3	3	0	0	1	448	20.87	2.298	202	2	0	2
1	1	3	3	0	0	1	542	15.53	2.085	217.8	2	0	1
1	1	3	3	0	1	1	156	5.62	1.032	48.1	2	0	2
0	1	4	1	0	0	1	241	7.5	0.876	91.7	1	0	3
1	1	3	2	0	1	1	343	9.57	1.321	47.8	1	0	2
0	1	3	1	0	0	1	343	26.68	1.846	90.9	1	0	2
1	1	3	2	0	0	1	261	22.08	1.422	113	2	0	2
1	1	1	1	0	0	1	328	16.72	1.625	131.2	2	0	2
0	1	1	2	0	0	1	290	8.26	1.421	130.7	1	1	2
1	1	1	3	0	0	1	211	11.23	0.866	85.3	1	0	1
1	1	3	1	0	0	1	340	42.41	1.346	138.6	1	0	2
1	1	3	2	0	0	1	232	9.07	1.007	82.7	2	1	2
1	1	3	3	0	0	1	230	9.91	1.085	30.8	2	1	2
1	1	2	1	0	0	1	209	10.66	1.402	120.5	1	0	2
0	1	2	2	0	1	1	192	2.86	0.768	57	1	0	2
1	1	3	3	0	0	1	354	22.91	1.486	117.1	1	0	2
0	1	3	2	0	0	1	368	12.18	1.812	138.6	1	1	2
1	1	3	3	0	0	1	198	4.27	0.946	34.6	1	0	2
1	1	3	1	0	0	1	109	5.14	0.504	118.7	1	0	1
0	1	3	1	0	0	1	165	2.57	0.59	60	1	1	2
1	1	3	3	0	0	1	167	4.02	0.83	98.4	1	0	2
0	1	1	3	0	0	1	151	11.34	0.891	151.3	1	0	1
1	1	3	2	0	0	1	209	5.15	0.746	46.2	2	0	2
1	1	3	2	0	1	1	322	8.77	1.512	93.8	2	0	2
0	1	4	3	0	1	1	230	11.54	0.861	143.9	1	1	2
0	1	5	2	0	0	1	255	9.19	1.387	81.1	1	1	2
1	1	3	2	0	0	1	359	14.14	1.166	162.6	1	0	2
0	1	4	2	0	0	1	189	7.2	0.861	94.1	1	0	2
1	1	4	1	0	0	1	207	5	0.732	140.6	2	0	2
1	1	3	1	0	0	1	396	33.86	2.091	205.2	1	0	2
0	1	3	2	0	1	1	151	6.73	0.768	73.6	2	1	2
1	1	3	2	0	0	1	309	15.46	1.313	123.7	1	0	2
0	1	3	1	0	0	1	483	14.46	1.913	269.9	2	0	2
0	1	3	3	0	1	1	176	8.59	0.777	97.3	2	0	2
1	1	3	3	0	1	1	131	19.02	0.509	37.6	1	0	2
0	1	3	1	0	1	1	238	7.93	1.513	72	1	0	2
1	1	3	3	0	0	1	296	7.54	1.159	85.1	1	0	2
1	1	5	2	0	0	1	257	14.59	1.121	75.3	1	0	2
1	1	5	2	0	0	1	257	14.59	1.121	75.3	1	0	2
1	1	3	1	0	0	1	137	8.7	0.889	63.7	2	0	1
1	1	3	3	0	0	1	119	13.76	0.399	57.1	2	0	2
0	1	3	3	0	0	1	140	7.65	0.694	83.4	1	1	2
1	1	1	3	0	1	1	143	3.72	0.641	18.8	2	0	2
1	1	3	1	0	0	1	487	12.89	1.275	116.7	2	0	2
1	1	3	1	0	0	1	487	12.89	1.275	116.7	2	0	2
0	1	3	2	0	0	1	159	6.79	0.494	90.2	1	0	2
1	0	1	1	0	0	1	421	18.38	2.32	255.8	1	0	2
1	1	3	3	0	0	1	176	9.24	0.881	64.1	1	0	2
0	1	3	1	0	1	1	273	7.48	0.971	102.3	2	0	2
0	1	1	2	0	0	1	200	6.63	1.126	47.7	1	0	2
0	1	3	3	0	0	1	273	22.1	1.81	98	2	1	2
0	1	3	3	0	1	1	157	9.03	0.78	52.2	1	0	2
0	1	3	2	0	0	1	435	23.91	1.475	221	2	1	2
0	1	3	3	0	0	1	416	15.95	3.304	193.7	1	0	1
0	1	3	2	0	0	1	228	4.38	0.724	108.8	1	0	2
1	1	3	3	0	0	1	624	25.64	3.084	163	2	0	2
0	1	3	1	0	1	1	278	8.93	1.537	96	2	0	2
1	1	3	3	0	0	1	521	13.42	2.234	123.6	1	0	2
0	1	4	1	0	0	1	234	9.67	1.05	119.8	1	0	2
0	1	3	1	0	1	1	202	8.67	0.841	68.2	1	0	2
1	0	1	1	0	1	1	246	28.24	1.134	149	2	0	2
1	1	1	1	0	0	1	232	4.66	0.962	80.5	1	1	2
1	1	3	2	0	0	1	254	12.15	1.085	136.8	1	0	2
1	1	3	3	0	0	1	160	3.93	0.79	72.3	1	0	2
1	1	3	2	0	1	1	272	8.5	0.692	67.1	2	0	2
1	1	3	2	0	0	1	319	12.58	1.403	141.9	1	0	2
0	1	1	3	0	0	1	314	20.81	1.146	216.6	2	0	1
0	1	3	1	0	0	1	150	6.08	0.736	82.2	2	0	1
1	1	3	1	0	1	1	244	8.14	1.04	106.6	1	1	2
1	1	4	3	0	0	1	221	19.83	1.094	94.5	1	0	2
0	1	4	1	0	1	1	231	8.87	1.112	92.1	2	1	2
1	1	1	2	0	0	1	328	8.15	1.059	100	1	0	2
1	1	3	3	0	1	1	372	11.5	1.927	131.9	2	0	2
0	0	4	1	0	1	1	330	16.32	0.916	141.7	2	0	2
1	1	1	3	0	0	1	397	11.13	1.758	93.6	2	0	1
1	1	3	3	0	0	1	663	25.85	2.814	181.8	2	0	2
0	0	3	1	0	0	1	278	17.88	3.431	241.2	1	1	1
1	1	1	3	0	0	1	253	16.64	1.135	147.8	2	0	1
1	1	1	1	0	1	1	297	10.67	1.525	113.6	2	1	2
1	1	3	3	0	0	1	172	7.8	0.585	108.3	2	0	2
1	1	3	3	0	0	1	306	13.22	1.033	95.4	2	0	1
1	1	3	3	0	0	1	52	2.16	0.193	17.8	1	0	2
0	1	3	2	0	0	1	339	9.52	1.397	83.8	1	0	2
1	1	3	3	0	0	1	300	11.81	1.501	101.5	2	0	2
0	1	1	3	0	0	1	460	24.9	2.064	252.7	2	1	2
0	1	3	1	0	0	1	131	5.66	0.553	32.4	1	1	2
1	1	3	2	0	0	1	337	9.37	1.147	75.1	1	0	2
0	1	5	3	0	0	1	306	7.18	1.038	183.8	2	1	1
1	1	3	3	0	0	1	283	11.53	1.151	182.3	1	0	2
1	1	3	3	0	0	1	283	11.53	1.151	182.3	1	0	2
1	1	4	3	0	0	1	130	4.37	0.892	40	1	0	2
