# Supplementary material for: Dietary metal intake and the prevalence of erectile dysfunction in US men: Results from National Health and Nutrition Examination Survey 2001–2004
Source: Front Nutr. 2022 Nov 3;9:974443. doi: 10.3389/fnut.2022.974443 (PMC9668876; doi:10.3389/fnut.2022.974443)
Supplement: Supplementary file 2 [file Table_4.XLSX]

## Sheet: Sheet 1
分组	Age (years)	Race	Education level	Marital status	Annual Household Income	BMI (kg/m2)	Magnesium (mg)	Zinc (mg)	Copper (mg)	Selenium (mcg)	Hypertension	Current health status	Diabetes
No ED	<40 years	3	3	Unmarried	Over $20,000	≥25.0	331	21.18	1.559	98	2	Excellent, very good, good	2
No ED	≥40 years	3	2	Married	Over $20,000	≥25.0	281	17.33	1.274	150.6	1	Excellent, very good, good	2
No ED	≥40 years	3	2	Married	Over $20,000	≥25.0	281	17.33	1.274	150.6	1	Excellent, very good, good	2
No ED	≥40 years	3	2	Married	Over $20,000	≥25.0	281	17.33	1.274	150.6	1	Excellent, very good, good	2
No ED	<40 years	3	3	Unmarried	Under $20,000	<25.0	324	10.18	2.126	160.3	2	Excellent, very good, good	2
No ED	≥40 years	5	3	Married	Over $20,000	<25.0	294	10.67	1.492	122.5	1	Fair or poor	3
No ED	<40 years	4	1	Unmarried	Under $20,000	≥25.0	251	11.06	0.967	132.9	2	Excellent, very good, good	2
ED	≥40 years	3	2	Married	Over $20,000	≥25.0	304	12.67	1.296	84.2	2	Excellent, very good, good	1
No ED	≥40 years	1	1	Unmarried	Over $20,000	≥25.0	274	8.35	0.863	73.5	1	Excellent, very good, good	2
No ED	≥40 years	4	1	Unmarried	Under $20,000	≥25.0	358	22.01	1.962	213.3	1	Excellent, very good, good	2
No ED	≥40 years	3	3	Unmarried	Over $20,000	≥25.0	253	13.26	1.875	80	2	Excellent, very good, good	2
ED	≥40 years	3	1	Unmarried	Over $20,000	≥25.0	243	7.63	1.179	91.5	2	Fair or poor	2
No ED	<40 years	3	1	Unmarried	Under $20,000	≥25.0	109	5.21	0.684	57.2	1	Excellent, very good, good	2
No ED	≥40 years	3	2	Married	Over $20,000	≥25.0	372	11.71	1.375	99.5	2	Excellent, very good, good	2
ED	<40 years	1	2	Unmarried	Over $20,000	≥25.0	242	19.19	1.352	140.4	2	Fair or poor	2
No ED	<40 years	3	1	Married	Under $20,000	<25.0	145	4.05	0.691	29.1	2	Excellent, very good, good	2
No ED	≥40 years	3	3	Unmarried	Over $20,000	<25.0	369	15.74	1.682	180.8	2	Excellent, very good, good	2
ED	≥40 years	3	3	Married	Over $20,000	≥25.0	340	15.76	1.305	88.7	2	Excellent, very good, good	2
No ED	<40 years	4	2	Married	Over $20,000	≥25.0	249	23.41	1.369	163.2	2	Excellent, very good, good	2
ED	≥40 years	4	3	Unmarried	Under $20,000	≥25.0	187	5.56	1.685	42.5	1	Fair or poor	1
ED	≥40 years	4	1	Married	Under $20,000	≥25.0	124	3.5	0.445	85.5	1	Excellent, very good, good	2
No ED	≥40 years	3	2	Married	Under $20,000	≥25.0	258	11.42	0.689	135	2	Excellent, very good, good	2
No ED	≥40 years	4	3	Unmarried	Over $20,000	≥25.0	134	14.49	0.696	90.9	2	Excellent, very good, good	2
No ED	≥40 years	3	1	Unmarried	Over $20,000	<25.0	295	10.95	1.368	110.8	2	Excellent, very good, good	2
No ED	<40 years	1	2	Unmarried	Over $20,000	≥25.0	378	9.18	1.679	108.4	2	Excellent, very good, good	2
ED	≥40 years	3	3	Unmarried	Over $20,000	≥25.0	243	42.11	0.781	52.9	1	Excellent, very good, good	2
ED	≥40 years	3	1	Unmarried	Under $20,000	≥25.0	176	8.18	1.029	56.5	2	Excellent, very good, good	2
ED	≥40 years	3	3	Married	Over $20,000	≥25.0	242	10.42	1.121	105.1	1	Excellent, very good, good	2
ED	≥40 years	3	1	Unmarried	Over $20,000	<25.0	311	9.75	1.432	183	2	Excellent, very good, good	2
No ED	≥40 years	1	2	Married	Over $20,000	≥25.0	248	10.37	1.599	206.2	2	Excellent, very good, good	2
No ED	≥40 years	3	2	Married	Over $20,000	<25.0	280	14.34	1.191	79.5	2	Excellent, very good, good	2
ED	≥40 years	1	1	Married	Over $20,000	<25.0	147	4.75	0.657	76.4	2	Fair or poor	2
No ED	≥40 years	3	3	Married	Over $20,000	≥25.0	315	11.52	1.611	146.1	2	Excellent, very good, good	2
No ED	≥40 years	3	2	Married	Over $20,000	≥25.0	822	53.16	3.269	287.1	2	Excellent, very good, good	2
No ED	≥40 years	4	3	Married	Over $20,000	<25.0	197	15.92	0.717	129.7	2	Excellent, very good, good	2
No ED	≥40 years	4	1	Married	Under $20,000	≥25.0	184	7.94	0.895	119.3	2	Excellent, very good, good	2
No ED	≥40 years	3	3	Married	Over $20,000	≥25.0	230	23.67	1.243	104.2	1	Excellent, very good, good	2
ED	≥40 years	3	2	Married	Over $20,000	<25.0	91	4.18	0.268	56.6	1	Fair or poor	2
No ED	<40 years	3	3	Married	Over $20,000	≥25.0	343	22.13	1.946	146	2	Fair or poor	2
No ED	≥40 years	3	2	Married	Over $20,000	≥25.0	506	23.04	1.745	127.1	1	Excellent, very good, good	2
No ED	≥40 years	1	3	Married	Over $20,000	≥25.0	551	15.29	2.609	148.5	2	Excellent, very good, good	1
No ED	≥40 years	2	3	Married	Over $20,000	≥25.0	317	6.64	1.132	41.2	1	Fair or poor	2
No ED	≥40 years	3	1	Unmarried	Over $20,000	≥25.0	473	22.27	2.071	137.5	2	Excellent, very good, good	2
No ED	≥40 years	1	2	Married	Over $20,000	≥25.0	383	27.34	1.823	141.9	2	Excellent, very good, good	2
No ED	≥40 years	4	3	Married	Over $20,000	<25.0	385	14.85	1.793	124.1	2	Excellent, very good, good	2
No ED	<40 years	3	3	Married	Over $20,000	<25.0	611	21.85	3.05	176.6	1	Excellent, very good, good	2
No ED	≥40 years	3	3	Married	Over $20,000	≥25.0	327	8.8	1.215	70.4	2	Excellent, very good, good	2
No ED	≥40 years	4	2	Unmarried	Under $20,000	≥25.0	122	8.04	0.58	45.7	1	Fair or poor	2
No ED	<40 years	4	3	Married	Over $20,000	≥25.0	162	9.45	0.97	103.2	2	Excellent, very good, good	2
No ED	<40 years	1	1	Unmarried	Under $20,000	≥25.0	291	7.2	1.706	138.9	2	Excellent, very good, good	2
ED	≥40 years	3	1	Married	Under $20,000	≥25.0	186	6.18	0.836	39.4	2	Excellent, very good, good	2
No ED	≥40 years	3	3	Married	Over $20,000	≥25.0	198	7.63	1.123	71.7	2	Excellent, very good, good	2
No ED	<40 years	5	2	Unmarried	Over $20,000	≥25.0	227	8.27	1.157	75.6	2	Excellent, very good, good	2
ED	≥40 years	3	3	Married	Over $20,000	≥25.0	233	4.84	0.674	73.2	2	Excellent, very good, good	1
No ED	≥40 years	3	3	Married	Over $20,000	≥25.0	345	10.68	2.089	147.4	1	Excellent, very good, good	2
ED	≥40 years	3	3	Married	Over $20,000	≥25.0	260	11.58	1.402	157.4	1	Excellent, very good, good	1
No ED	≥40 years	3	2	Married	Over $20,000	<25.0	191	10.52	1.065	108.1	1	Fair or poor	1
ED	≥40 years	3	3	Married	Over $20,000	≥25.0	282	20.81	1.108	191.1	2	Fair or poor	2
No ED	≥40 years	3	3	Married	Over $20,000	≥25.0	202	13.36	0.717	97.9	2	Excellent, very good, good	2
ED	≥40 years	3	1	Married	Over $20,000	≥25.0	265	146.49	7.342	181.4	2	Fair or poor	2
No ED	<40 years	4	3	Unmarried	Over $20,000	<25.0	232	6.21	0.59	104.4	2	Excellent, very good, good	2
No ED	≥40 years	3	2	Married	Over $20,000	≥25.0	196	6.43	1.027	86	2	Excellent, very good, good	2
No ED	≥40 years	3	2	Unmarried	Over $20,000	<25.0	294	8.8	0.861	136.5	2	Fair or poor	2
No ED	≥40 years	4	1	Married	Over $20,000	≥25.0	250	19.45	0.89	233.2	2	Excellent, very good, good	2
No ED	≥40 years	3	3	Married	Over $20,000	<25.0	125	1.79	0.758	8.1	1	Excellent, very good, good	2
No ED	<40 years	1	3	Unmarried	Over $20,000	<25.0	291	11.68	1.037	81.8	1	Excellent, very good, good	2
No ED	<40 years	4	2	Unmarried	Over $20,000	≥25.0	357	12.04	1.113	134.2	2	Excellent, very good, good	2
No ED	<40 years	1	3	Married	Over $20,000	≥25.0	287	12.45	2.296	158.7	1	Excellent, very good, good	2
No ED	≥40 years	3	3	Married	Over $20,000	<25.0	453	10.28	1.432	73.9	2	Excellent, very good, good	2
ED	<40 years	1	1	Unmarried	Over $20,000	≥25.0	160	2.12	0.825	12.5	2	Excellent, very good, good	2
ED	≥40 years	2	3	Married	Over $20,000	≥25.0	235	8.6	1.249	67.4	2	Fair or poor	1
No ED	≥40 years	3	2	Unmarried	Over $20,000	<25.0	405	9.5	1.323	104.3	2	Excellent, very good, good	2
No ED	<40 years	3	3	Unmarried	Over $20,000	<25.0	369	15.6	1.798	131.6	2	Excellent, very good, good	2
No ED	≥40 years	3	3	Married	Over $20,000	≥25.0	547	12.99	2.773	89.3	2	Excellent, very good, good	2
ED	≥40 years	3	1	Married	Over $20,000	≥25.0	259	6.5	1.504	74.4	2	Excellent, very good, good	2
No ED	≥40 years	1	2	Married	Over $20,000	≥25.0	432	10.84	2.168	83.7	2	Excellent, very good, good	2
No ED	≥40 years	3	2	Married	Over $20,000	≥25.0	197	3.28	0.927	79.1	2	Excellent, very good, good	2
No ED	≥40 years	4	2	Unmarried	Over $20,000	≥25.0	166	5.65	0.705	59.7	2	Excellent, very good, good	2
No ED	≥40 years	4	1	Unmarried	Under $20,000	<25.0	117	3.38	0.65	55.1	1	Fair or poor	2
No ED	≥40 years	3	2	Unmarried	Over $20,000	<25.0	271	12.06	1.853	93.5	2	Excellent, very good, good	2
ED	≥40 years	3	3	Married	Over $20,000	≥25.0	215	12.65	1.027	100.8	1	Excellent, very good, good	2
No ED	≥40 years	4	2	Married	Over $20,000	≥25.0	268	46.77	1.372	135.6	1	Excellent, very good, good	2
No ED	<40 years	3	3	Married	Over $20,000	<25.0	249	9.03	1.194	90.4	1	Excellent, very good, good	2
No ED	<40 years	5	3	Unmarried	Over $20,000	<25.0	199	13.78	1.237	81.4	2	Excellent, very good, good	2
ED	≥40 years	1	2	Unmarried	Over $20,000	≥25.0	218	7.46	1.165	120.7	1	Fair or poor	1
ED	≥40 years	3	3	Married	Under $20,000	≥25.0	223	10.69	0.613	128.6	1	Fair or poor	1
No ED	<40 years	3	2	Married	Over $20,000	<25.0	276	15.42	1.24	109.7	2	Excellent, very good, good	2
No ED	<40 years	3	3	Married	Over $20,000	≥25.0	201	9.57	1.08	66.2	2	Excellent, very good, good	2
ED	≥40 years	3	2	Married	Over $20,000	≥25.0	331	13.29	1.666	94.8	1	Excellent, very good, good	2
No ED	<40 years	1	3	Unmarried	Over $20,000	<25.0	339	7.62	1.3	87	2	Excellent, very good, good	2
ED	≥40 years	4	3	Married	Over $20,000	≥25.0	179	7.44	0.674	85.4	1	Fair or poor	1
ED	≥40 years	4	3	Married	Over $20,000	≥25.0	179	7.44	0.674	85.4	1	Fair or poor	1
No ED	<40 years	3	3	Unmarried	Under $20,000	<25.0	1297	54.42	7.992	200.6	2	Excellent, very good, good	2
No ED	≥40 years	3	3	Married	Over $20,000	≥25.0	339	25.04	1.648	184	2	Excellent, very good, good	2
ED	≥40 years	2	1	Unmarried	Over $20,000	≥25.0	178	6.81	0.764	90.5	2	Excellent, very good, good	1
No ED	≥40 years	4	3	Unmarried	Over $20,000	<25.0	182	3.16	0.794	42.1	2	Excellent, very good, good	2
No ED	≥40 years	3	3	Married	Over $20,000	≥25.0	285	8.86	1.673	73.4	2	Excellent, very good, good	2
No ED	<40 years	3	3	Unmarried	Over $20,000	<25.0	410	18.87	1.622	85	2	Excellent, very good, good	2
No ED	<40 years	3	3	Unmarried	Over $20,000	<25.0	274	13.45	1.477	133	2	Excellent, very good, good	2
No ED	<40 years	3	2	Unmarried	Over $20,000	<25.0	601	11.52	2.696	170.5	2	Excellent, very good, good	2
ED	≥40 years	3	3	Married	Over $20,000	≥25.0	327	21.81	1.593	103.8	1	Excellent, very good, good	2
ED	≥40 years	3	3	Married	Over $20,000	≥25.0	176	4.55	0.8	69.1	1	Excellent, very good, good	2
No ED	≥40 years	3	3	Married	Over $20,000	≥25.0	265	9.19	1.437	118.7	2	Excellent, very good, good	1
No ED	<40 years	4	3	Married	Over $20,000	≥25.0	159	7.05	0.568	74.3	2	Excellent, very good, good	2
ED	≥40 years	2	1	Unmarried	Under $20,000	<25.0	181	6.14	0.909	92.7	2	Fair or poor	2
ED	≥40 years	3	3	Married	Over $20,000	<25.0	188	7.22	0.867	82.2	2	Excellent, very good, good	1
No ED	<40 years	1	2	Married	Over $20,000	≥25.0	285	9.73	1.369	103.9	2	Excellent, very good, good	2
No ED	≥40 years	3	3	Married	Over $20,000	≥25.0	263	9.36	1.452	92.8	2	Excellent, very good, good	2
No ED	≥40 years	4	1	Unmarried	Under $20,000	<25.0	901	21.59	3.291	194.1	1	Fair or poor	2
No ED	≥40 years	3	3	Married	Over $20,000	<25.0	358	14.39	1.494	174.9	2	Excellent, very good, good	2
ED	≥40 years	3	1	Married	Under $20,000	≥25.0	365	7.58	1.71	166	2	Excellent, very good, good	2
ED	≥40 years	4	3	Married	Over $20,000	≥25.0	111	2.61	1.236	28.8	1	Excellent, very good, good	2
No ED	≥40 years	1	2	Unmarried	Under $20,000	≥25.0	279	8.32	1.172	127.9	2	Excellent, very good, good	2
ED	≥40 years	3	3	Married	Over $20,000	≥25.0	784	27.03	2.793	146.3	2	Excellent, very good, good	2
ED	≥40 years	3	3	Married	Over $20,000	≥25.0	745	31.77	4.946	25.8	2	Excellent, very good, good	1
ED	≥40 years	1	1	Married	Over $20,000	<25.0	90	9.89	0.748	59.1	1	Fair or poor	2
No ED	≥40 years	3	2	Married	Over $20,000	≥25.0	184	13.92	0.536	68.8	1	Fair or poor	2
No ED	≥40 years	3	3	Married	Over $20,000	≥25.0	249	13.8	1.358	58.5	2	Excellent, very good, good	2
No ED	≥40 years	3	2	Unmarried	Over $20,000	≥25.0	71	0.93	0.24	29.8	2	Excellent, very good, good	2
ED	≥40 years	3	1	Married	Over $20,000	≥25.0	285	8.27	1.363	195.7	2	Excellent, very good, good	2
No ED	≥40 years	3	3	Married	Over $20,000	≥25.0	255	14.3	1.529	130.5	1	Excellent, very good, good	2
ED	≥40 years	3	2	Unmarried	Under $20,000	≥25.0	466	16.54	1.514	135.9	1	Fair or poor	2
No ED	≥40 years	3	3	Unmarried	Under $20,000	≥25.0	305	14.96	1.133	106.9	2	Excellent, very good, good	2
No ED	<40 years	3	2	Unmarried	Over $20,000	<25.0	635	19.77	3.076	238.4	2	Excellent, very good, good	2
No ED	≥40 years	3	3	Married	Over $20,000	≥25.0	334	11.48	1.44	111.9	2	Excellent, very good, good	2
ED	≥40 years	3	3	Married	Over $20,000	≥25.0	203	7.99	0.856	65	1	Excellent, very good, good	1
No ED	<40 years	3	3	Unmarried	Over $20,000	≥25.0	257	8.45	0.863	59.7	2	Excellent, very good, good	2
No ED	<40 years	4	1	Unmarried	Over $20,000	<25.0	418	19.22	1.06	113.7	2	Excellent, very good, good	2
No ED	≥40 years	3	3	Unmarried	Over $20,000	<25.0	304	30.11	1.517	100.5	2	Excellent, very good, good	2
No ED	<40 years	3	2	Unmarried	Under $20,000	≥25.0	287	27	1.176	156.8	2	Excellent, very good, good	2
ED	≥40 years	3	3	Unmarried	Over $20,000	<25.0	298	6.52	0.749	71.1	2	Excellent, very good, good	2
ED	≥40 years	3	2	Unmarried	Over $20,000	≥25.0	415	16.64	1.723	156.6	1	Excellent, very good, good	2
ED	≥40 years	3	1	Married	Over $20,000	<25.0	247	6.93	1.484	73.9	2	Excellent, very good, good	2
No ED	<40 years	1	1	Unmarried	Over $20,000	≥25.0	219	6.86	1.515	78.9	2	Excellent, very good, good	2
No ED	<40 years	1	1	Married	Under $20,000	≥25.0	289	8.14	1.445	73.2	2	Excellent, very good, good	2
No ED	≥40 years	4	3	Married	Over $20,000	≥25.0	662	27.84	4.391	92.4	1	Excellent, very good, good	1
No ED	≥40 years	3	3	Married	Over $20,000	<25.0	135	9.21	0.759	88.5	2	Excellent, very good, good	2
No ED	<40 years	3	1	Married	Over $20,000	<25.0	258	45.07	2.754	108.5	1	Excellent, very good, good	2
No ED	<40 years	3	3	Married	Over $20,000	<25.0	343	19.77	1.125	121.3	2	Excellent, very good, good	2
No ED	<40 years	3	3	Married	Over $20,000	≥25.0	520	14.72	2.475	97.5	2	Excellent, very good, good	2
ED	≥40 years	1	3	Married	Over $20,000	≥25.0	264	18.72	1.456	138.8	2	Excellent, very good, good	2
No ED	<40 years	1	2	Married	Over $20,000	≥25.0	472	8.13	2.583	90.8	2	Excellent, very good, good	2
No ED	<40 years	3	3	Unmarried	Over $20,000	<25.0	297	10.99	1.437	162.5	2	Excellent, very good, good	2
No ED	≥40 years	1	1	Married	Over $20,000	<25.0	257	9.17	1.259	93.1	1	Excellent, very good, good	2
No ED	<40 years	2	1	Unmarried	Under $20,000	<25.0	360	8.76	2.211	75.4	2	Excellent, very good, good	2
ED	≥40 years	1	2	Married	Over $20,000	≥25.0	301	8.92	1.14	123.5	2	Excellent, very good, good	2
No ED	<40 years	5	2	Unmarried	Over $20,000	≥25.0	455	11.27	1.763	163	2	Excellent, very good, good	2
No ED	≥40 years	3	3	Unmarried	Under $20,000	≥25.0	359	16.56	2.052	230	2	Excellent, very good, good	2
No ED	≥40 years	3	3	Unmarried	Under $20,000	≥25.0	359	16.56	2.052	230	2	Excellent, very good, good	2
No ED	<40 years	3	3	Married	Over $20,000	≥25.0	218	15.3	1.357	133.5	2	Excellent, very good, good	2
No ED	≥40 years	1	2	Married	Under $20,000	≥25.0	647	24.83	3.128	370.6	2	Excellent, very good, good	2
No ED	<40 years	1	3	Unmarried	Over $20,000	≥25.0	252	7.81	0.877	99.4	2	Excellent, very good, good	2
ED	≥40 years	4	3	Unmarried	Under $20,000	<25.0	158	9.24	0.708	52.7	1	Fair or poor	2
No ED	≥40 years	3	1	Married	Over $20,000	≥25.0	538	10.55	1.757	257.1	1	Excellent, very good, good	2
No ED	≥40 years	2	2	Married	Over $20,000	≥25.0	376	10.85	2.091	144.3	2	Excellent, very good, good	2
No ED	≥40 years	1	3	Married	Over $20,000	≥25.0	280	8.23	1.72	82.3	2	Excellent, very good, good	2
No ED	<40 years	1	1	Married	Over $20,000	<25.0	591	14.33	2.108	122	2	Excellent, very good, good	2
No ED	≥40 years	3	2	Married	Over $20,000	<25.0	519	26.63	2.74	113	2	Excellent, very good, good	2
ED	≥40 years	4	2	Married	Over $20,000	≥25.0	178	6.06	0.918	75.8	1	Excellent, very good, good	2
No ED	≥40 years	1	1	Married	Over $20,000	≥25.0	277	10.07	1.235	93.3	2	Excellent, very good, good	2
No ED	<40 years	3	3	Married	Over $20,000	≥25.0	322	10.58	1.503	147	2	Excellent, very good, good	2
No ED	≥40 years	3	2	Unmarried	Over $20,000	≥25.0	302	22.81	1.629	157	2	Excellent, very good, good	2
No ED	≥40 years	1	1	Married	Over $20,000	≥25.0	376	10.2	1.35	85.4	2	Excellent, very good, good	2
No ED	<40 years	4	3	Married	Over $20,000	≥25.0	674	41.72	3.22	238.2	2	Excellent, very good, good	2
ED	≥40 years	3	3	Married	Over $20,000	≥25.0	153	8.86	0.745	81.6	2	Excellent, very good, good	2
No ED	≥40 years	3	1	Married	Under $20,000	≥25.0	232	14.33	0.933	146.4	1	Fair or poor	2
No ED	≥40 years	3	1	Married	Under $20,000	≥25.0	232	14.33	0.933	146.4	1	Fair or poor	2
No ED	≥40 years	3	1	Married	Under $20,000	≥25.0	232	14.33	0.933	146.4	1	Fair or poor	2
No ED	≥40 years	3	3	Unmarried	Under $20,000	≥25.0	258	20.76	1.338	120.3	2	Fair or poor	2
No ED	≥40 years	3	2	Married	Over $20,000	≥25.0	166	7.85	1.54	140.4	2	Excellent, very good, good	2
No ED	≥40 years	1	1	Unmarried	Under $20,000	≥25.0	121	3.84	0.655	43.8	2	Fair or poor	2
No ED	≥40 years	1	1	Unmarried	Under $20,000	<25.0	112	6	0.571	41	1	Excellent, very good, good	2
ED	≥40 years	3	3	Married	Under $20,000	<25.0	341	31.58	0.97	120.8	1	Fair or poor	2
No ED	<40 years	2	3	Unmarried	Over $20,000	≥25.0	166	8.91	0.665	101.2	2	Excellent, very good, good	2
No ED	<40 years	3	3	Married	Over $20,000	≥25.0	220	7.43	1.157	64.5	2	Excellent, very good, good	2
No ED	≥40 years	1	2	Unmarried	Over $20,000	<25.0	677	40.86	3.406	242.3	2	Excellent, very good, good	2
No ED	<40 years	3	2	Married	Over $20,000	≥25.0	594	43.79	3.591	300	1	Excellent, very good, good	2
ED	≥40 years	3	3	Married	Over $20,000	≥25.0	190	9.27	0.824	51.2	1	Fair or poor	2
No ED	<40 years	3	3	Married	Over $20,000	≥25.0	200	7.93	0.903	98.2	2	Excellent, very good, good	2
No ED	≥40 years	4	2	Unmarried	Over $20,000	≥25.0	222	9.42	1.301	162.5	1	Excellent, very good, good	2
ED	≥40 years	3	3	Married	Over $20,000	≥25.0	398	19.03	1.099	102.3	2	Excellent, very good, good	2
No ED	<40 years	3	3	Married	Under $20,000	≥25.0	535	20.34	2.191	266.7	2	Excellent, very good, good	2
No ED	≥40 years	1	1	Married	Under $20,000	<25.0	872	20.58	3.997	231	2	Fair or poor	1
No ED	<40 years	4	3	Unmarried	Over $20,000	<25.0	81	4.15	0.394	49.4	1	Excellent, very good, good	2
No ED	≥40 years	3	3	Married	Over $20,000	≥25.0	455	8.7	1.806	109.8	1	Excellent, very good, good	2
No ED	≥40 years	1	1	Unmarried	Under $20,000	≥25.0	400	22.61	1.291	114	1	Fair or poor	2
No ED	<40 years	1	1	Married	Over $20,000	≥25.0	336	13.6	1.415	90.3	2	Fair or poor	2
No ED	≥40 years	4	2	Married	Over $20,000	≥25.0	137	12.22	0.832	107.4	1	Excellent, very good, good	2
No ED	<40 years	1	1	Unmarried	Over $20,000	<25.0	186	12.7	0.698	55.9	2	Fair or poor	2
No ED	<40 years	3	3	Unmarried	Over $20,000	<25.0	759	24.41	2.835	265.3	2	Excellent, very good, good	2
No ED	≥40 years	3	2	Unmarried	Over $20,000	≥25.0	338	14.81	1.672	60.2	2	Excellent, very good, good	2
ED	≥40 years	3	2	Married	Under $20,000	≥25.0	324	5.67	1.037	74.2	2	Fair or poor	2
ED	≥40 years	3	2	Married	Under $20,000	≥25.0	324	5.67	1.037	74.2	2	Fair or poor	2
ED	≥40 years	3	2	Married	Under $20,000	≥25.0	324	5.67	1.037	74.2	2	Fair or poor	2
No ED	≥40 years	4	3	Married	Over $20,000	≥25.0	585	10.36	1.889	155.9	1	Fair or poor	2
No ED	≥40 years	3	3	Unmarried	Over $20,000	<25.0	434	25.19	1.868	171.6	2	Excellent, very good, good	2
ED	≥40 years	3	3	Unmarried	Over $20,000	≥25.0	322	13.3	1.536	117.7	1	Excellent, very good, good	2
No ED	<40 years	3	3	Unmarried	Over $20,000	≥25.0	324	10.75	1.497	59.4	2	Excellent, very good, good	2
No ED	≥40 years	3	3	Married	Over $20,000	<25.0	176	10.35	1.014	98.7	1	Excellent, very good, good	2
No ED	≥40 years	1	3	Married	Over $20,000	<25.0	210	13.53	0.971	120	2	Excellent, very good, good	2
No ED	≥40 years	3	3	Married	Over $20,000	<25.0	321	10.66	1.269	108.7	2	Excellent, very good, good	2
No ED	<40 years	1	1	Unmarried	Over $20,000	≥25.0	442	24.05	1.782	200.9	2	Excellent, very good, good	2
ED	≥40 years	3	3	Married	Over $20,000	≥25.0	176	5.4	1.312	60.9	1	Excellent, very good, good	2
No ED	≥40 years	2	2	Unmarried	Under $20,000	≥25.0	349	9.76	1.531	60.5	1	Excellent, very good, good	1
No ED	<40 years	1	1	Unmarried	Over $20,000	≥25.0	443	17.47	2.668	170.9	2	Excellent, very good, good	2
No ED	<40 years	3	3	Unmarried	Over $20,000	≥25.0	177	4.77	0.637	58	2	Excellent, very good, good	2
ED	<40 years	4	1	Unmarried	Over $20,000	<25.0	125	3.12	0.678	29.5	2	Excellent, very good, good	2
No ED	≥40 years	3	3	Unmarried	Under $20,000	≥25.0	262	8.25	1.551	62.3	2	Excellent, very good, good	2
No ED	<40 years	3	3	Married	Over $20,000	<25.0	468	28.89	1.88	192.7	1	Excellent, very good, good	2
No ED	<40 years	1	3	Unmarried	Over $20,000	≥25.0	196	13.52	0.756	87.9	2	Excellent, very good, good	2
No ED	≥40 years	3	3	Unmarried	Under $20,000	≥25.0	345	11.77	2.164	88.8	1	Excellent, very good, good	2
No ED	≥40 years	3	3	Unmarried	Under $20,000	≥25.0	345	11.77	2.164	88.8	1	Excellent, very good, good	2
ED	≥40 years	4	1	Unmarried	Under $20,000	<25.0	267	10.57	1.09	129	1	Fair or poor	2
No ED	≥40 years	4	2	Unmarried	Under $20,000	≥25.0	247	6.96	1.262	120.2	1	Fair or poor	2
No ED	≥40 years	1	1	Married	Over $20,000	≥25.0	210	7.9	1.005	81.5	2	Fair or poor	1
No ED	≥40 years	3	2	Married	Over $20,000	≥25.0	420	15.17	1.821	137.4	2	Excellent, very good, good	2
No ED	≥40 years	4	2	Married	Over $20,000	≥25.0	180	17.12	1.561	126	2	Fair or poor	2
No ED	≥40 years	4	3	Unmarried	Over $20,000	≥25.0	320	16.83	1.448	166.4	2	Excellent, very good, good	2
No ED	≥40 years	1	3	Married	Over $20,000	≥25.0	434	20.91	1.935	165.1	2	Excellent, very good, good	2
ED	≥40 years	1	3	Unmarried	Over $20,000	≥25.0	467	20.56	3.198	109.2	1	Excellent, very good, good	1
No ED	≥40 years	3	3	Married	Over $20,000	≥25.0	335	21.62	1.41	123.8	2	Excellent, very good, good	2
No ED	≥40 years	3	3	Married	Under $20,000	<25.0	298	11.44	1.46	39.7	2	Fair or poor	2
No ED	<40 years	3	3	Unmarried	Under $20,000	<25.0	487	23.78	1.997	192.7	2	Excellent, very good, good	2
No ED	≥40 years	3	3	Unmarried	Over $20,000	<25.0	405	12.94	1.608	107.3	2	Excellent, very good, good	3
No ED	≥40 years	3	1	Married	Over $20,000	≥25.0	289	9.36	0.814	115.8	2	Excellent, very good, good	2
No ED	≥40 years	4	3	Married	Over $20,000	≥25.0	226	17.03	0.978	170.3	2	Excellent, very good, good	2
No ED	≥40 years	4	1	Married	Over $20,000	≥25.0	50	6.4	0.325	52.5	1	Excellent, very good, good	2
ED	≥40 years	3	3	Married	Over $20,000	≥25.0	313	8	1.146	146.9	1	Excellent, very good, good	1
ED	≥40 years	3	2	Married	Over $20,000	<25.0	165	6.17	0.611	73.5	2	Excellent, very good, good	2
ED	≥40 years	3	3	Unmarried	Over $20,000	≥25.0	190	5.54	0.847	76.1	2	Fair or poor	1
ED	<40 years	1	1	Unmarried	Over $20,000	≥25.0	240	5.63	0.698	59.2	2	Fair or poor	2
No ED	<40 years	1	1	Married	Over $20,000	<25.0	799	47.29	4.12	323.4	2	Excellent, very good, good	2
No ED	≥40 years	3	3	Married	Over $20,000	≥25.0	309	20.14	1.836	143.3	2	Fair or poor	1
No ED	<40 years	4	3	Married	Over $20,000	≥25.0	854	12.26	6.26	67.4	1	Excellent, very good, good	2
No ED	≥40 years	1	2	Unmarried	Over $20,000	≥25.0	269	10.37	0.938	114.1	2	Excellent, very good, good	2
No ED	<40 years	4	3	Unmarried	Under $20,000	<25.0	266	8.04	1.202	74.5	2	Excellent, very good, good	2
ED	≥40 years	4	1	Married	Over $20,000	≥25.0	102	5.93	0.422	87.8	1	Excellent, very good, good	2
No ED	<40 years	4	3	Married	Over $20,000	≥25.0	293	11.47	6.326	251.9	2	Excellent, very good, good	2
No ED	≥40 years	3	1	Married	Over $20,000	≥25.0	331	13.31	0.897	158.2	2	Excellent, very good, good	2
No ED	<40 years	3	2	Married	Over $20,000	<25.0	397	36.84	1.754	98.4	2	Excellent, very good, good	2
No ED	<40 years	3	3	Married	Over $20,000	<25.0	702	29.94	3.15	288.7	2	Excellent, very good, good	2
No ED	≥40 years	3	3	Married	Over $20,000	≥25.0	168	5.43	0.606	45.6	1	Excellent, very good, good	2
ED	≥40 years	4	1	Married	Over $20,000	≥25.0	234	10.99	1.381	137	1	Excellent, very good, good	2
ED	≥40 years	3	3	Married	Over $20,000	<25.0	363	12.36	1.37	216	1	Fair or poor	2
ED	≥40 years	4	2	Married	Over $20,000	≥25.0	277	11.56	1.853	201	1	Excellent, very good, good	1
No ED	≥40 years	3	1	Married	Over $20,000	≥25.0	356	12.54	1.298	127.8	1	Excellent, very good, good	2
No ED	≥40 years	3	3	Unmarried	Under $20,000	≥25.0	442	14.99	2.507	67.3	1	Fair or poor	2
No ED	≥40 years	3	3	Unmarried	Over $20,000	≥25.0	335	19.57	1.878	74.7	1	Excellent, very good, good	1
No ED	≥40 years	4	1	Married	Over $20,000	≥25.0	153	3.72	0.766	48	1	Excellent, very good, good	3
No ED	≥40 years	3	3	Married	Over $20,000	≥25.0	366	15.2	1.587	141	2	Excellent, very good, good	2
ED	≥40 years	3	2	Married	Over $20,000	≥25.0	228	10.17	1.059	92	1	Excellent, very good, good	1
No ED	<40 years	3	2	Unmarried	Over $20,000	≥25.0	330	3.76	1.399	69.7	2	Excellent, very good, good	2
ED	≥40 years	3	3	Married	Over $20,000	≥25.0	1010	45.16	3.577	213.5	2	Excellent, very good, good	2
ED	≥40 years	4	2	Married	Over $20,000	≥25.0	283	16.6	1.528	135.1	2	Excellent, very good, good	2
No ED	≥40 years	4	3	Married	Over $20,000	≥25.0	271	13.9	1.567	131.3	2	Excellent, very good, good	2
No ED	≥40 years	3	3	Married	Over $20,000	≥25.0	446	26.46	2.204	233.5	2	Excellent, very good, good	2
No ED	≥40 years	3	3	Married	Under $20,000	≥25.0	478	15.25	2.323	201.4	1	Excellent, very good, good	2
No ED	≥40 years	1	3	Married	Over $20,000	≥25.0	275	8.67	1.106	69.6	2	Excellent, very good, good	2
No ED	≥40 years	3	3	Married	Over $20,000	≥25.0	379	14.48	1.678	116.4	1	Excellent, very good, good	2
No ED	≥40 years	5	2	Married	Over $20,000	<25.0	277	13.95	1.473	96.2	1	Excellent, very good, good	2
No ED	≥40 years	4	3	Unmarried	Over $20,000	≥25.0	255	16.87	1.322	100	2	Excellent, very good, good	2
No ED	≥40 years	4	2	Unmarried	Over $20,000	≥25.0	493	19.56	2.238	224.1	1	Excellent, very good, good	1
No ED	<40 years	3	3	Unmarried	Under $20,000	<25.0	480	18.62	2.249	178	2	Excellent, very good, good	2
ED	≥40 years	3	3	Married	Over $20,000	≥25.0	357	16.18	1.236	66.2	1	Excellent, very good, good	2
No ED	<40 years	1	1	Married	Under $20,000	≥25.0	272	8.08	0.973	67.5	2	Excellent, very good, good	2
No ED	≥40 years	3	3	Married	Over $20,000	≥25.0	254	12.34	0.997	103.8	2	Excellent, very good, good	2
No ED	≥40 years	3	3	Married	Over $20,000	≥25.0	215	18.39	0.851	64.9	2	Excellent, very good, good	2
No ED	≥40 years	3	3	Married	Over $20,000	<25.0	352	11.89	1.523	49.4	2	Excellent, very good, good	2
No ED	<40 years	3	3	Unmarried	Over $20,000	≥25.0	149	2.05	0.869	31.4	2	Excellent, very good, good	2
No ED	≥40 years	1	1	Married	Over $20,000	≥25.0	262	5.89	1.071	73.2	2	Excellent, very good, good	2
ED	≥40 years	1	1	Married	Over $20,000	≥25.0	423	20.03	2.018	180.5	2	Excellent, very good, good	2
ED	≥40 years	1	1	Unmarried	Under $20,000	≥25.0	308	8.35	1.209	128.7	1	Fair or poor	2
ED	≥40 years	4	3	Married	Over $20,000	≥25.0	282	14.11	1.192	133.7	1	Fair or poor	1
No ED	≥40 years	1	1	Married	Under $20,000	≥25.0	238	6.56	0.856	63.5	2	Fair or poor	2
No ED	≥40 years	3	3	Married	Over $20,000	≥25.0	207	3.71	1.15	98.3	2	Excellent, very good, good	2
No ED	≥40 years	3	3	Married	Over $20,000	≥25.0	671	34.69	4.559	247.8	2	Fair or poor	2
No ED	<40 years	3	3	Married	Over $20,000	<25.0	340	16.88	1.979	129.3	2	Excellent, very good, good	2
ED	<40 years	3	1	Unmarried	Over $20,000	≥25.0	520	28.78	2.709	240.1	2	Fair or poor	2
ED	≥40 years	2	3	Married	Under $20,000	≥25.0	99	3.74	0.59	61.9	2	Fair or poor	1
No ED	≥40 years	1	3	Unmarried	Over $20,000	≥25.0	160	4.72	1.208	66.6	2	Excellent, very good, good	2
ED	≥40 years	4	1	Married	Over $20,000	≥25.0	189	12.59	0.781	78.2	1	Fair or poor	2
No ED	≥40 years	3	3	Married	Over $20,000	<25.0	603	19.19	2.272	212.9	2	Excellent, very good, good	2
No ED	≥40 years	3	3	Unmarried	Under $20,000	<25.0	247	6.76	1.247	83.2	2	Excellent, very good, good	2
No ED	<40 years	3	3	Married	Over $20,000	≥25.0	490	36.25	2.274	253.4	2	Excellent, very good, good	2
No ED	≥40 years	4	1	Unmarried	Over $20,000	≥25.0	228	21.28	1.63	157.7	2	Excellent, very good, good	2
No ED	≥40 years	2	3	Married	Over $20,000	≥25.0	687	16.51	2.513	136.7	2	Excellent, very good, good	2
No ED	≥40 years	3	3	Married	Over $20,000	≥25.0	355	20.26	1.394	174.5	2	Excellent, very good, good	2
No ED	≥40 years	3	3	Married	Over $20,000	≥25.0	355	20.26	1.394	174.5	2	Excellent, very good, good	2
No ED	≥40 years	3	3	Married	Over $20,000	≥25.0	355	20.26	1.394	174.5	2	Excellent, very good, good	2
No ED	<40 years	4	3	Unmarried	Under $20,000	≥25.0	214	18.19	0.887	201.7	2	Excellent, very good, good	2
No ED	≥40 years	5	3	Married	Under $20,000	≥25.0	324	9.72	2.073	104.2	2	Excellent, very good, good	1
No ED	≥40 years	3	2	Unmarried	Over $20,000	≥25.0	254	19.3	1.586	102.5	2	Excellent, very good, good	2
No ED	<40 years	3	2	Married	Over $20,000	<25.0	555	29.52	1.836	129.4	2	Excellent, very good, good	2
No ED	≥40 years	3	1	Married	Under $20,000	≥25.0	233	11.02	0.995	78.6	1	Excellent, very good, good	2
ED	≥40 years	3	1	Unmarried	Under $20,000	≥25.0	156	13.76	0.903	109.1	1	Excellent, very good, good	2
ED	≥40 years	3	1	Married	Under $20,000	<25.0	364	12.25	1.327	139.6	1	Excellent, very good, good	2
No ED	<40 years	4	1	Married	Over $20,000	<25.0	371	18.24	1.989	221.5	2	Excellent, very good, good	2
No ED	≥40 years	4	1	Unmarried	Over $20,000	<25.0	322	14.47	1.322	143.4	2	Excellent, very good, good	2
No ED	<40 years	3	2	Unmarried	Over $20,000	≥25.0	95	7.1	0.745	42.1	1	Fair or poor	2
No ED	≥40 years	3	3	Married	Over $20,000	≥25.0	241	6.62	0.62	93	2	Excellent, very good, good	2
ED	≥40 years	3	3	Married	Over $20,000	≥25.0	517	12.84	1.606	179.5	2	Excellent, very good, good	2
ED	≥40 years	3	3	Married	Over $20,000	≥25.0	517	12.84	1.606	179.5	2	Excellent, very good, good	2
ED	≥40 years	4	3	Married	Over $20,000	≥25.0	154	4.69	0.742	118.2	1	Fair or poor	1
No ED	≥40 years	1	1	Unmarried	Over $20,000	≥25.0	273	7.76	0.861	75.2	2	Excellent, very good, good	2
No ED	≥40 years	1	1	Married	Over $20,000	≥25.0	467	13.92	1.505	162.1	2	Excellent, very good, good	1
ED	≥40 years	3	2	Unmarried	Under $20,000	≥25.0	202	11.31	0.982	67.4	1	Excellent, very good, good	2
No ED	≥40 years	1	1	Married	Over $20,000	≥25.0	259	11.23	1.461	176.3	2	Fair or poor	2
No ED	≥40 years	3	3	Married	Over $20,000	≥25.0	257	31.81	1.515	72.2	2	Excellent, very good, good	2
No ED	<40 years	5	3	Unmarried	Over $20,000	≥25.0	231	8.33	1.074	54.6	2	Excellent, very good, good	2
No ED	≥40 years	4	3	Unmarried	Over $20,000	≥25.0	699	7.73	2.523	123.2	2	Excellent, very good, good	2
No ED	<40 years	5	3	Married	Over $20,000	<25.0	330	9.64	1.235	138.8	2	Excellent, very good, good	2
No ED	≥40 years	1	2	Unmarried	Over $20,000	≥25.0	143	16.36	0.645	94.5	2	Excellent, very good, good	2
No ED	≥40 years	3	3	Married	Over $20,000	≥25.0	282	8.39	1.319	128.6	1	Excellent, very good, good	2
No ED	<40 years	1	2	Married	Over $20,000	≥25.0	261	11.93	1.142	298.7	2	Excellent, very good, good	2
ED	≥40 years	3	3	Unmarried	Over $20,000	<25.0	273	14.66	1.405	122.1	1	Fair or poor	2
No ED	≥40 years	3	3	Unmarried	Under $20,000	≥25.0	493	12.67	2.426	155.3	2	Excellent, very good, good	2
No ED	<40 years	3	2	Married	Over $20,000	≥25.0	285	12.65	1.403	88.8	2	Excellent, very good, good	2
ED	≥40 years	3	1	Unmarried	Under $20,000	≥25.0	248	13.34	0.89	108.2	1	Fair or poor	2
No ED	<40 years	4	1	Unmarried	Over $20,000	<25.0	32	0.48	0.132	7.1	2	Excellent, very good, good	2
No ED	≥40 years	4	3	Unmarried	Over $20,000	≥25.0	702	28.27	4.071	810.8	1	Excellent, very good, good	2
No ED	≥40 years	4	2	Unmarried	Over $20,000	<25.0	413	13.49	2.441	225.5	2	Excellent, very good, good	2
No ED	<40 years	3	3	Unmarried	Over $20,000	≥25.0	142	5.39	0.898	62.9	2	Fair or poor	2
No ED	≥40 years	5	3	Married	Over $20,000	≥25.0	241	4.92	0.879	63.7	2	Excellent, very good, good	1
No ED	≥40 years	4	3	Unmarried	Over $20,000	<25.0	187	13.16	1.161	74.5	2	Excellent, very good, good	2
No ED	≥40 years	1	1	Married	Over $20,000	≥25.0	199	5.89	1.289	101.1	2	Excellent, very good, good	2
No ED	≥40 years	3	3	Married	Over $20,000	<25.0	179	10.74	0.93	81.5	1	Excellent, very good, good	2
ED	≥40 years	3	3	Married	Under $20,000	≥25.0	390	16.42	1.692	137.6	2	Excellent, very good, good	2
ED	≥40 years	3	3	Unmarried	Over $20,000	<25.0	182	7.41	0.688	101.8	2	Excellent, very good, good	2
No ED	<40 years	3	3	Unmarried	Over $20,000	<25.0	244	10.26	1.292	103.1	2	Excellent, very good, good	2
ED	≥40 years	3	3	Married	Over $20,000	≥25.0	296	17.18	1.126	78.8	2	Fair or poor	1
No ED	≥40 years	1	3	Married	Over $20,000	<25.0	279	6.11	1.371	45	2	Excellent, very good, good	3
No ED	<40 years	1	3	Unmarried	Over $20,000	≥25.0	204	7.31	0.928	116.5	2	Excellent, very good, good	2
No ED	≥40 years	3	3	Married	Over $20,000	<25.0	473	7.96	1.504	101.2	2	Excellent, very good, good	2
ED	≥40 years	4	2	Married	Over $20,000	≥25.0	173	4.36	0.952	58.2	1	Fair or poor	1
No ED	≥40 years	4	1	Unmarried	Under $20,000	<25.0	124	5.08	0.578	106	1	Fair or poor	2
No ED	≥40 years	1	2	Married	Over $20,000	<25.0	265	3.69	0.614	37.1	2	Excellent, very good, good	2
No ED	≥40 years	4	3	Married	Over $20,000	≥25.0	257	9.8	1.199	83	1	Excellent, very good, good	3
No ED	<40 years	3	3	Married	Over $20,000	<25.0	130	4.89	0.553	70.3	2	Excellent, very good, good	2
No ED	≥40 years	3	3	Married	Over $20,000	≥25.0	484	16.64	1.947	142.1	2	Excellent, very good, good	2
No ED	≥40 years	3	2	Married	Over $20,000	≥25.0	276	22.61	1.437	106.5	1	Excellent, very good, good	2
ED	≥40 years	3	3	Married	Over $20,000	≥25.0	298	7.87	1.568	71.2	2	Excellent, very good, good	2
No ED	≥40 years	3	3	Married	Over $20,000	<25.0	440	33.39	3.061	107.8	2	Excellent, very good, good	2
No ED	≥40 years	3	3	Married	Over $20,000	≥25.0	240	8.61	1.953	93.7	2	Fair or poor	2
No ED	≥40 years	3	3	Married	Over $20,000	≥25.0	402	11.53	1.332	123.4	2	Excellent, very good, good	2
ED	≥40 years	3	1	Married	Over $20,000	≥25.0	470	31.87	1.855	136.8	2	Excellent, very good, good	1
No ED	<40 years	1	1	Unmarried	Over $20,000	<25.0	195	11.11	1.146	90.3	2	Excellent, very good, good	2
No ED	≥40 years	2	1	Unmarried	Over $20,000	<25.0	275	11.52	0.779	95.5	2	Excellent, very good, good	2
No ED	≥40 years	3	3	Married	Over $20,000	≥25.0	260	16.29	1.443	115.5	2	Excellent, very good, good	2
No ED	<40 years	1	3	Unmarried	Over $20,000	≥25.0	467	11.97	1.66	144.6	2	Excellent, very good, good	2
No ED	<40 years	1	3	Unmarried	Under $20,000	≥25.0	310	10.67	1.377	123	2	Excellent, very good, good	2
ED	≥40 years	3	2	Married	Over $20,000	≥25.0	282	12.8	0.894	90.9	1	Excellent, very good, good	1
ED	≥40 years	4	2	Married	Over $20,000	≥25.0	107	4.3	0.423	86.2	1	Excellent, very good, good	2
No ED	<40 years	3	1	Unmarried	Over $20,000	<25.0	443	25.96	1.339	135.3	2	Excellent, very good, good	2
No ED	<40 years	1	2	Married	Over $20,000	≥25.0	162	9.2	0.814	101.2	2	Fair or poor	2
No ED	<40 years	1	1	Unmarried	Under $20,000	<25.0	255	8.02	1.189	93.8	2	Excellent, very good, good	2
ED	<40 years	3	3	Unmarried	Over $20,000	<25.0	608	23.51	2.401	239.3	2	Excellent, very good, good	2
No ED	<40 years	3	3	Married	Over $20,000	≥25.0	493	26.18	2.313	194.6	1	Excellent, very good, good	2
ED	≥40 years	3	3	Married	Over $20,000	<25.0	191	12.51	0.768	67.1	2	Excellent, very good, good	2
No ED	≥40 years	3	3	Married	Over $20,000	≥25.0	159	12.76	1.235	90.7	2	Excellent, very good, good	2
ED	≥40 years	3	1	Married	Over $20,000	≥25.0	239	10.11	0.994	91.5	1	Fair or poor	2
ED	≥40 years	3	1	Married	Over $20,000	≥25.0	239	10.11	0.994	91.5	1	Fair or poor	2
ED	<40 years	3	2	Unmarried	Over $20,000	≥25.0	146	1.75	0.702	17.6	2	Excellent, very good, good	2
No ED	<40 years	3	2	Unmarried	Over $20,000	<25.0	236	10.14	1.179	157.3	2	Excellent, very good, good	2
No ED	≥40 years	3	3	Married	Over $20,000	<25.0	181	3	0.592	24.6	2	Excellent, very good, good	2
ED	≥40 years	4	3	Married	Over $20,000	≥25.0	226	7.01	0.849	72.7	2	Excellent, very good, good	2
No ED	≥40 years	3	2	Married	Over $20,000	≥25.0	291	10.64	1.524	94.3	2	Excellent, very good, good	2
No ED	≥40 years	3	2	Married	Over $20,000	<25.0	193	14	0.852	75.8	2	Excellent, very good, good	2
No ED	<40 years	4	3	Married	Over $20,000	≥25.0	351	15.33	2.31	121.8	2	Excellent, very good, good	2
No ED	<40 years	3	3	Married	Over $20,000	<25.0	172	5.6	0.682	108.3	1	Excellent, very good, good	2
ED	≥40 years	1	1	Married	Under $20,000	≥25.0	155	9.83	1.126	92.8	1	Fair or poor	2
ED	≥40 years	4	2	Unmarried	Over $20,000	≥25.0	247	10.59	0.918	126.3	1	Excellent, very good, good	1
No ED	≥40 years	3	1	Married	Under $20,000	≥25.0	304	8.44	1.352	143.4	2	Excellent, very good, good	2
No ED	≥40 years	3	3	Married	Over $20,000	≥25.0	168	4.8	0.931	52.1	2	Excellent, very good, good	2
ED	≥40 years	3	2	Married	Over $20,000	≥25.0	134	6.57	0.888	93.3	2	Excellent, very good, good	2
No ED	<40 years	3	3	Unmarried	Over $20,000	<25.0	239	9.65	0.938	88.5	2	Excellent, very good, good	2
No ED	<40 years	3	2	Unmarried	Under $20,000	<25.0	70	4.03	0.491	60.6	2	Excellent, very good, good	2
ED	≥40 years	3	2	Unmarried	Under $20,000	≥25.0	171	12.5	0.877	57.8	1	Fair or poor	1
No ED	<40 years	1	1	Married	Over $20,000	≥25.0	328	16.51	1.155	93.3	2	Fair or poor	2
No ED	<40 years	3	2	Married	Over $20,000	≥25.0	715	14.5	3.524	144.3	2	Excellent, very good, good	2
No ED	<40 years	3	3	Unmarried	Over $20,000	≥25.0	303	14.75	1.872	124.7	2	Excellent, very good, good	2
No ED	≥40 years	1	3	Married	Over $20,000	≥25.0	346	9.06	2.109	120.7	2	Excellent, very good, good	2
ED	≥40 years	4	3	Married	Over $20,000	≥25.0	443	11.38	2.132	134.9	1	Fair or poor	2
ED	≥40 years	4	3	Married	Over $20,000	≥25.0	443	11.38	2.132	134.9	1	Fair or poor	2
No ED	≥40 years	1	3	Unmarried	Over $20,000	≥25.0	560	19.2	2.501	125.6	2	Excellent, very good, good	2
ED	≥40 years	3	1	Married	Over $20,000	≥25.0	265	9.64	1.059	110.5	2	Excellent, very good, good	2
No ED	<40 years	3	3	Married	Over $20,000	≥25.0	315	9.19	1.324	84.3	2	Excellent, very good, good	2
No ED	≥40 years	3	3	Unmarried	Over $20,000	≥25.0	387	14.01	1.523	173.4	1	Excellent, very good, good	2
No ED	≥40 years	3	2	Married	Over $20,000	≥25.0	243	8.75	1.273	55.9	2	Excellent, very good, good	2
No ED	<40 years	3	3	Unmarried	Over $20,000	≥25.0	300	11.64	1.258	114.6	2	Excellent, very good, good	2
ED	<40 years	4	1	Unmarried	Over $20,000	≥25.0	259	11.57	1.333	123.2	2	Excellent, very good, good	2
No ED	<40 years	4	1	Unmarried	Over $20,000	<25.0	254	23.63	1.053	175.9	2	Fair or poor	2
ED	≥40 years	4	1	Unmarried	Over $20,000	≥25.0	125	8.09	1.543	38.9	2	Fair or poor	1
No ED	≥40 years	3	3	Married	Over $20,000	≥25.0	369	14.08	1.511	67.8	2	Excellent, very good, good	2
ED	≥40 years	3	2	Married	Over $20,000	≥25.0	596	17.4	3.527	516	2	Excellent, very good, good	2
No ED	<40 years	1	3	Unmarried	Over $20,000	<25.0	329	12.76	1.741	96.4	2	Excellent, very good, good	2
No ED	≥40 years	3	2	Married	Over $20,000	≥25.0	234	9.44	1.098	98.2	2	Excellent, very good, good	2
No ED	<40 years	3	2	Married	Over $20,000	≥25.0	341	8.79	1.006	39.9	2	Excellent, very good, good	2
No ED	≥40 years	3	3	Married	Under $20,000	<25.0	172	6.51	0.754	69.6	2	Fair or poor	2
No ED	<40 years	1	1	Unmarried	Over $20,000	<25.0	435	28	1.912	160	2	Excellent, very good, good	2
ED	≥40 years	3	3	Unmarried	Over $20,000	≥25.0	216	6.1	0.992	67.7	1	Excellent, very good, good	2
No ED	≥40 years	4	2	Married	Over $20,000	≥25.0	344	14.73	1.683	124	2	Excellent, very good, good	2
No ED	≥40 years	1	1	Married	Over $20,000	≥25.0	250	9.64	1.102	80.4	2	Excellent, very good, good	2
No ED	<40 years	3	2	Married	Over $20,000	≥25.0	390	14.73	1.665	83	2	Excellent, very good, good	2
No ED	<40 years	1	1	Married	Over $20,000	<25.0	119	2.55	0.575	46.2	2	Excellent, very good, good	2
No ED	<40 years	3	3	Unmarried	Over $20,000	<25.0	618	22.76	1.843	217.3	2	Excellent, very good, good	2
No ED	<40 years	3	3	Unmarried	Over $20,000	<25.0	628	24.16	2.751	218	2	Excellent, very good, good	2
No ED	≥40 years	3	1	Married	Over $20,000	≥25.0	323	13.53	1.496	112.9	2	Excellent, very good, good	2
No ED	<40 years	3	2	Unmarried	Over $20,000	≥25.0	137	5.76	0.809	71.8	2	Excellent, very good, good	2
No ED	<40 years	3	2	Unmarried	Over $20,000	<25.0	370	25.24	1.542	171.2	2	Excellent, very good, good	2
No ED	≥40 years	3	3	Married	Over $20,000	≥25.0	320	15.46	2.037	80.8	1	Excellent, very good, good	2
ED	≥40 years	3	1	Married	Under $20,000	≥25.0	176	9.69	0.522	91.5	1	Excellent, very good, good	2
No ED	≥40 years	4	3	Married	Over $20,000	≥25.0	101	4.28	0.862	32.7	1	Fair or poor	2
No ED	≥40 years	3	2	Married	Over $20,000	≥25.0	184	13.04	0.889	65	2	Excellent, very good, good	2
No ED	≥40 years	3	3	Married	Over $20,000	<25.0	301	7.42	1.355	154.4	2	Excellent, very good, good	2
No ED	≥40 years	3	3	Married	Over $20,000	≥25.0	125	3.96	1.094	48.6	2	Excellent, very good, good	2
No ED	≥40 years	4	1	Married	Over $20,000	≥25.0	862	24.49	4.361	472.3	2	Excellent, very good, good	1
No ED	≥40 years	3	3	Married	Over $20,000	≥25.0	388	29.77	1.283	149.1	1	Excellent, very good, good	2
No ED	≥40 years	4	1	Married	Over $20,000	≥25.0	453	21.58	2.721	187	2	Excellent, very good, good	2
ED	≥40 years	3	3	Married	Over $20,000	≥25.0	135	2.11	0.514	18.1	1	Excellent, very good, good	2
No ED	<40 years	3	3	Unmarried	Over $20,000	<25.0	347	14.1	1.005	126.1	2	Excellent, very good, good	2
No ED	≥40 years	3	3	Unmarried	Over $20,000	≥25.0	543	26.39	1.836	198.1	2	Excellent, very good, good	2
No ED	<40 years	4	1	Unmarried	Under $20,000	<25.0	307	7.52	1.545	80.3	2	Excellent, very good, good	2
No ED	<40 years	2	3	Married	Under $20,000	≥25.0	201	15.12	1.096	106.2	1	Excellent, very good, good	2
No ED	≥40 years	3	3	Married	Over $20,000	<25.0	431	18.35	1.764	170	2	Excellent, very good, good	2
No ED	≥40 years	3	1	Married	Under $20,000	≥25.0	193	10.7	0.797	128.1	2	Excellent, very good, good	2
No ED	<40 years	2	3	Married	Over $20,000	≥25.0	266	9.47	1.327	106.2	2	Excellent, very good, good	2
No ED	<40 years	3	1	Unmarried	Under $20,000	≥25.0	208	15.44	0.791	129.2	2	Excellent, very good, good	2
No ED	<40 years	3	2	Unmarried	Over $20,000	<25.0	120	6.54	0.692	74.2	2	Excellent, very good, good	2
No ED	≥40 years	3	3	Married	Under $20,000	≥25.0	257	16.99	0.984	122.4	1	Excellent, very good, good	1
No ED	<40 years	3	3	Unmarried	Over $20,000	≥25.0	232	7.03	1.514	110.4	1	Excellent, very good, good	2
ED	≥40 years	1	3	Married	Over $20,000	≥25.0	162	3.35	0.571	24.7	2	Excellent, very good, good	2
No ED	<40 years	3	2	Married	Over $20,000	<25.0	513	14.44	1.364	117.3	2	Excellent, very good, good	2
No ED	≥40 years	1	1	Married	Over $20,000	<25.0	450	21.66	1.765	88.7	2	Fair or poor	2
ED	≥40 years	1	1	Unmarried	Under $20,000	<25.0	277	9.1	1.421	101.3	1	Excellent, very good, good	2
No ED	<40 years	1	3	Married	Over $20,000	≥25.0	552	18.12	3.04	49.6	2	Excellent, very good, good	2
No ED	<40 years	5	3	Married	Under $20,000	<25.0	310	13.01	1.552	96.4	2	Excellent, very good, good	2
No ED	≥40 years	4	2	Unmarried	Over $20,000	<25.0	563	17.46	3.275	452	1	Excellent, very good, good	2
No ED	<40 years	3	2	Unmarried	Over $20,000	≥25.0	281	7.9	1.251	61.7	2	Excellent, very good, good	2
No ED	≥40 years	4	2	Unmarried	Over $20,000	<25.0	300	32.78	1.418	184.6	2	Excellent, very good, good	2
No ED	<40 years	3	3	Unmarried	Over $20,000	<25.0	242	10.09	1.119	67.2	2	Excellent, very good, good	2
ED	≥40 years	3	2	Unmarried	Under $20,000	≥25.0	664	19.84	2.835	159	1	Fair or poor	2
No ED	<40 years	3	2	Married	Over $20,000	≥25.0	535	20.86	1.759	192.6	2	Excellent, very good, good	2
ED	≥40 years	3	2	Married	Under $20,000	≥25.0	169	19.01	1.422	62.6	1	Excellent, very good, good	1
ED	≥40 years	4	1	Unmarried	Under $20,000	<25.0	143	15.26	1.124	124.4	1	Fair or poor	1
No ED	≥40 years	3	1	Married	Over $20,000	≥25.0	292	10.09	1.206	130.4	1	Excellent, very good, good	2
No ED	≥40 years	3	3	Unmarried	Over $20,000	≥25.0	121	6.16	0.676	69.9	1	Excellent, very good, good	2
ED	≥40 years	3	3	Unmarried	Over $20,000	≥25.0	114	4.72	0.294	108.8	2	Fair or poor	2
No ED	≥40 years	3	1	Married	Over $20,000	≥25.0	129	14.85	0.73	81.1	2	Excellent, very good, good	2
ED	<40 years	1	1	Married	Under $20,000	≥25.0	668	15.35	2.706	198.6	2	Excellent, very good, good	2
No ED	≥40 years	3	3	Unmarried	Over $20,000	<25.0	693	13.48	2.855	141.5	2	Excellent, very good, good	2
ED	≥40 years	3	2	Unmarried	Over $20,000	≥25.0	113	1.93	0.403	25	1	Excellent, very good, good	1
ED	≥40 years	1	1	Married	Under $20,000	<25.0	151	4.57	0.716	82.6	2	Excellent, very good, good	2
No ED	≥40 years	3	3	Married	Over $20,000	<25.0	194	16.08	1.127	129.1	2	Excellent, very good, good	2
No ED	≥40 years	3	2	Married	Over $20,000	≥25.0	540	26.74	2.275	205.8	2	Excellent, very good, good	2
No ED	≥40 years	3	3	Unmarried	Over $20,000	≥25.0	310	8.75	1.072	108.2	2	Excellent, very good, good	2
No ED	≥40 years	3	2	Married	Over $20,000	≥25.0	192	8.97	0.899	102.5	2	Excellent, very good, good	3
No ED	<40 years	1	1	Married	Over $20,000	≥25.0	429	28.49	1.693	133.6	2	Excellent, very good, good	2
No ED	<40 years	3	3	Unmarried	Over $20,000	<25.0	231	9.24	1.424	92.5	2	Excellent, very good, good	2
No ED	≥40 years	4	3	Unmarried	Over $20,000	<25.0	302	23.85	1.24	151.2	2	Excellent, very good, good	2
No ED	≥40 years	3	2	Married	Over $20,000	<25.0	188	9.22	0.835	80.3	2	Excellent, very good, good	2
No ED	<40 years	4	3	Married	Over $20,000	<25.0	418	14.51	4.487	184.7	2	Excellent, very good, good	2
ED	≥40 years	3	3	Married	Over $20,000	≥25.0	218	10.19	1.281	122.6	1	Excellent, very good, good	2
No ED	≥40 years	4	1	Married	Over $20,000	<25.0	276	11.56	1.458	155.6	2	Excellent, very good, good	2
ED	≥40 years	3	3	Married	Over $20,000	≥25.0	306	11.79	1.551	90.2	2	Excellent, very good, good	2
No ED	≥40 years	3	1	Married	Under $20,000	≥25.0	162	5.48	0.91	55.3	1	Excellent, very good, good	2
No ED	<40 years	3	3	Married	Over $20,000	<25.0	55	0.61	0.186	5.2	2	Excellent, very good, good	2
No ED	<40 years	1	1	Unmarried	Over $20,000	≥25.0	283	7.74	1.282	61.8	2	Excellent, very good, good	2
No ED	<40 years	1	3	Married	Over $20,000	<25.0	603	50.8	3.408	308.4	2	Excellent, very good, good	2
No ED	<40 years	4	3	Unmarried	Under $20,000	≥25.0	464	36.6	2.155	214.8	2	Excellent, very good, good	2
No ED	≥40 years	3	3	Unmarried	Over $20,000	≥25.0	454	17.39	1.956	153.6	1	Excellent, very good, good	2
No ED	≥40 years	3	3	Unmarried	Over $20,000	≥25.0	454	17.39	1.956	153.6	1	Excellent, very good, good	2
No ED	<40 years	1	3	Married	Over $20,000	≥25.0	478	16.8	1.661	116.2	2	Excellent, very good, good	2
No ED	≥40 years	3	3	Married	Over $20,000	<25.0	275	9.02	1.218	44.7	2	Excellent, very good, good	2
No ED	<40 years	3	3	Unmarried	Over $20,000	≥25.0	318	7.87	1.069	125.8	2	Excellent, very good, good	2
ED	≥40 years	3	1	Married	Over $20,000	≥25.0	157	5.65	0.93	73.1	1	Excellent, very good, good	2
No ED	<40 years	1	3	Married	Over $20,000	≥25.0	226	8.66	1.188	135.1	2	Excellent, very good, good	2
No ED	<40 years	5	2	Married	Over $20,000	≥25.0	292	21.39	1.835	116.3	2	Excellent, very good, good	2
ED	≥40 years	3	1	Married	Over $20,000	<25.0	163	9.91	0.857	128	1	Excellent, very good, good	2
No ED	≥40 years	3	2	Unmarried	Over $20,000	≥25.0	321	11.03	1.559	111	2	Excellent, very good, good	2
No ED	≥40 years	4	1	Unmarried	Under $20,000	<25.0	53	0.34	0.251	1.6	1	Fair or poor	2
No ED	<40 years	3	2	Married	Over $20,000	<25.0	302	8.92	1.455	125.6	1	Excellent, very good, good	2
No ED	≥40 years	4	3	Married	Over $20,000	≥25.0	119	3.87	0.735	77.7	2	Excellent, very good, good	2
No ED	≥40 years	3	2	Unmarried	Over $20,000	≥25.0	260	10.66	1.171	119.2	1	Excellent, very good, good	2
ED	≥40 years	4	2	Married	Over $20,000	<25.0	215	6.8	0.982	158.6	2	Fair or poor	2
No ED	≥40 years	3	3	Unmarried	Over $20,000	≥25.0	405	12.88	1.579	290.8	2	Excellent, very good, good	2
No ED	≥40 years	5	3	Married	Over $20,000	<25.0	620	13.87	2.38	237.1	2	Excellent, very good, good	1
No ED	≥40 years	3	2	Married	Over $20,000	≥25.0	164	7.4	0.588	95.1	2	Excellent, very good, good	2
No ED	≥40 years	3	2	Married	Over $20,000	≥25.0	188	6.95	1.058	97.6	2	Excellent, very good, good	2
No ED	≥40 years	1	3	Married	Over $20,000	≥25.0	451	18.13	1.593	117.3	2	Excellent, very good, good	2
No ED	≥40 years	4	2	Married	Over $20,000	<25.0	307	5.96	1.385	102.9	2	Excellent, very good, good	1
No ED	≥40 years	4	2	Married	Over $20,000	≥25.0	339	15.98	18.236	105.3	1	Fair or poor	3
ED	≥40 years	1	3	Married	Under $20,000	≥25.0	322	7.71	2.184	96.5	1	Fair or poor	1
No ED	≥40 years	3	3	Married	Over $20,000	≥25.0	428	22.76	2.024	140.1	2	Excellent, very good, good	2
No ED	≥40 years	3	2	Married	Over $20,000	≥25.0	488	14.64	1.579	102	2	Fair or poor	2
ED	<40 years	3	3	Unmarried	Under $20,000	≥25.0	262	8.22	1.511	90.8	1	Fair or poor	2
No ED	≥40 years	3	3	Unmarried	Over $20,000	≥25.0	128	5.65	0.555	70.5	2	Excellent, very good, good	2
No ED	≥40 years	3	2	Married	Over $20,000	≥25.0	396	14.49	1.715	39.3	2	Excellent, very good, good	2
No ED	≥40 years	4	3	Married	Over $20,000	≥25.0	261	15.9	1.291	178.2	2	Excellent, very good, good	2
No ED	≥40 years	4	1	Married	Under $20,000	≥25.0	59	3.41	0.365	58	1	Excellent, very good, good	2
No ED	≥40 years	3	3	Married	Over $20,000	≥25.0	185	8.34	0.805	90.2	2	Excellent, very good, good	2
No ED	≥40 years	1	1	Married	Over $20,000	≥25.0	403	22.06	1.502	154.1	2	Excellent, very good, good	2
ED	≥40 years	3	3	Unmarried	Over $20,000	<25.0	200	4.69	0.773	44.5	1	Excellent, very good, good	1
No ED	<40 years	3	3	Married	Over $20,000	≥25.0	253	10.57	1.109	107.3	2	Fair or poor	2
No ED	≥40 years	1	2	Married	Over $20,000	≥25.0	495	17.87	1.766	135.6	2	Excellent, very good, good	2
No ED	<40 years	3	2	Married	Over $20,000	<25.0	318	12.95	1.431	129.6	2	Excellent, very good, good	2
No ED	<40 years	1	2	Unmarried	Over $20,000	<25.0	133	13.19	0.914	94	2	Fair or poor	2
ED	≥40 years	1	1	Married	Over $20,000	<25.0	220	14.39	1.507	188.5	2	Excellent, very good, good	2
No ED	≥40 years	5	3	Married	Over $20,000	≥25.0	317	9.97	1.57	249.9	2	Excellent, very good, good	2
No ED	≥40 years	3	2	Married	Over $20,000	≥25.0	555	21.21	2.813	201.1	2	Excellent, very good, good	2
No ED	≥40 years	3	3	Married	Over $20,000	<25.0	160	6.83	0.615	126	2	Fair or poor	2
No ED	≥40 years	3	3	Married	Over $20,000	≥25.0	415	15.49	1.539	162.1	2	Excellent, very good, good	2
ED	≥40 years	2	1	Married	Under $20,000	≥25.0	442	11.6	1.46	178.8	2	Fair or poor	2
No ED	<40 years	1	1	Married	Over $20,000	<25.0	92	2.3	0.731	27.8	2	Excellent, very good, good	2
No ED	<40 years	3	3	Unmarried	Over $20,000	<25.0	257	38.07	1	100.7	2	Excellent, very good, good	2
No ED	≥40 years	1	3	Married	Over $20,000	≥25.0	259	13.67	1.086	142.8	2	Excellent, very good, good	2
No ED	<40 years	3	1	Unmarried	Over $20,000	≥25.0	435	22.5	2.767	274.3	2	Fair or poor	1
No ED	<40 years	3	2	Married	Over $20,000	≥25.0	380	16.2	1.389	165.6	2	Excellent, very good, good	2
No ED	≥40 years	3	3	Unmarried	Over $20,000	≥25.0	235	8.71	1.116	31.9	1	Excellent, very good, good	2
ED	≥40 years	1	3	Married	Over $20,000	≥25.0	397	13.19	2.301	212.9	2	Excellent, very good, good	2
No ED	<40 years	4	3	Married	Over $20,000	≥25.0	237	14.09	1.309	65.7	2	Excellent, very good, good	2
ED	≥40 years	3	2	Married	Over $20,000	<25.0	284	13.66	1.498	94.3	2	Excellent, very good, good	2
ED	≥40 years	3	2	Married	Over $20,000	<25.0	572	17.12	2.027	123.3	2	Excellent, very good, good	2
No ED	≥40 years	3	1	Married	Over $20,000	≥25.0	549	13.17	1.846	164.3	1	Excellent, very good, good	2
No ED	≥40 years	5	3	Married	Over $20,000	<25.0	214	12.53	0.933	105.6	2	Excellent, very good, good	1
ED	≥40 years	1	2	Married	Over $20,000	<25.0	242	17.09	1.581	119.2	2	Excellent, very good, good	2
ED	≥40 years	3	1	Unmarried	Under $20,000	≥25.0	234	5.44	0.973	105.7	2	Fair or poor	2
No ED	≥40 years	2	1	Married	Under $20,000	≥25.0	95	1.63	0.875	26.2	2	Fair or poor	2
No ED	≥40 years	2	1	Married	Under $20,000	≥25.0	95	1.63	0.875	26.2	2	Fair or poor	2
No ED	≥40 years	3	1	Unmarried	Under $20,000	≥25.0	479	26.31	1.047	156.6	2	Excellent, very good, good	2
No ED	≥40 years	5	2	Married	Under $20,000	<25.0	442	12.7	2.033	233.7	1	Fair or poor	2
No ED	≥40 years	4	3	Unmarried	Over $20,000	<25.0	348	24.45	46.237	152	1	Excellent, very good, good	2
No ED	<40 years	3	2	Unmarried	Over $20,000	<25.0	694	39.36	3.329	202.7	1	Excellent, very good, good	2
ED	≥40 years	3	1	Unmarried	Under $20,000	<25.0	711	18.79	3.355	209.4	2	Excellent, very good, good	2
ED	≥40 years	3	1	Unmarried	Under $20,000	<25.0	711	18.79	3.355	209.4	2	Excellent, very good, good	2
No ED	≥40 years	1	3	Married	Over $20,000	≥25.0	562	12.5	2.156	151.5	2	Excellent, very good, good	3
No ED	≥40 years	3	3	Married	Over $20,000	≥25.0	422	22.16	1.934	131.8	2	Excellent, very good, good	2
No ED	≥40 years	3	2	Married	Over $20,000	≥25.0	155	6.27	0.946	52.3	2	Excellent, very good, good	2
No ED	<40 years	3	3	Unmarried	Over $20,000	<25.0	290	9	1.403	142.9	2	Excellent, very good, good	2
No ED	<40 years	4	2	Married	Under $20,000	<25.0	142	5.72	0.759	78.6	2	Excellent, very good, good	2
No ED	≥40 years	4	3	Married	Over $20,000	≥25.0	175	3.15	0.499	60	2	Excellent, very good, good	2
No ED	≥40 years	1	3	Unmarried	Over $20,000	≥25.0	226	12.23	1.055	87.5	2	Excellent, very good, good	2
No ED	≥40 years	3	3	Married	Over $20,000	≥25.0	245	10.91	1.419	89.1	2	Excellent, very good, good	2
No ED	<40 years	4	1	Unmarried	Over $20,000	<25.0	184	5.74	0.99	33.7	2	Excellent, very good, good	2
No ED	≥40 years	3	3	Married	Over $20,000	≥25.0	216	15.42	1.031	122.7	2	Excellent, very good, good	2
No ED	<40 years	4	1	Married	Under $20,000	<25.0	222	11.36	1.068	107	2	Excellent, very good, good	2
No ED	<40 years	3	3	Married	Over $20,000	≥25.0	318	17.1	1.948	171.6	2	Excellent, very good, good	2
No ED	<40 years	1	1	Married	Under $20,000	<25.0	478	18.4	2.762	234.1	2	Excellent, very good, good	2
No ED	<40 years	1	3	Unmarried	Under $20,000	<25.0	192	7.01	0.609	72.9	2	Excellent, very good, good	2
ED	≥40 years	3	3	Unmarried	Over $20,000	≥25.0	325	17.52	1.882	262.1	2	Excellent, very good, good	2
No ED	<40 years	3	2	Unmarried	Over $20,000	<25.0	290	7.81	1.157	125.5	2	Excellent, very good, good	2
ED	≥40 years	3	1	Married	Under $20,000	<25.0	326	10.1	1.099	104.7	2	Fair or poor	2
No ED	≥40 years	3	3	Married	Over $20,000	≥25.0	452	16.49	1.389	182.2	2	Excellent, very good, good	2
ED	≥40 years	3	3	Married	Over $20,000	≥25.0	290	11.47	1.775	121.6	1	Fair or poor	2
ED	≥40 years	3	3	Married	Over $20,000	≥25.0	290	11.47	1.775	121.6	1	Fair or poor	2
ED	≥40 years	3	3	Married	Over $20,000	≥25.0	290	11.47	1.775	121.6	1	Fair or poor	2
No ED	≥40 years	1	1	Unmarried	Over $20,000	≥25.0	378	11.91	1.708	56.9	2	Excellent, very good, good	2
No ED	<40 years	4	2	Married	Over $20,000	≥25.0	447	23.91	2.691	166.3	1	Excellent, very good, good	2
No ED	<40 years	3	2	Married	Over $20,000	≥25.0	308	35.48	1.706	235	2	Fair or poor	2
No ED	<40 years	1	3	Unmarried	Over $20,000	<25.0	512	14.88	2.738	208.5	2	Fair or poor	2
ED	≥40 years	3	1	Married	Over $20,000	≥25.0	313	13.32	1.479	121.3	2	Excellent, very good, good	2
ED	≥40 years	3	1	Unmarried	Over $20,000	≥25.0	187	4.42	0.954	39.3	1	Fair or poor	2
No ED	≥40 years	4	3	Married	Over $20,000	<25.0	303	8.09	1.294	133.3	2	Excellent, very good, good	2
No ED	<40 years	3	1	Married	Over $20,000	≥25.0	288	13.13	1.498	129.1	2	Excellent, very good, good	2
No ED	≥40 years	4	2	Married	Over $20,000	≥25.0	225	8.78	1.056	108.1	2	Excellent, very good, good	2
No ED	≥40 years	3	2	Married	Over $20,000	≥25.0	234	8.13	1.301	219.9	2	Excellent, very good, good	2
No ED	<40 years	4	2	Married	Under $20,000	≥25.0	477	21.38	2.258	169.8	2	Excellent, very good, good	2
No ED	<40 years	3	3	Unmarried	Over $20,000	≥25.0	284	8.71	1.678	105.7	2	Excellent, very good, good	2
No ED	≥40 years	3	3	Married	Over $20,000	≥25.0	710	17	3.076	109.7	2	Excellent, very good, good	2
No ED	≥40 years	3	3	Married	Over $20,000	≥25.0	702	20.47	5.136	168.7	2	Excellent, very good, good	2
ED	≥40 years	3	1	Married	Over $20,000	≥25.0	297	6.73	1.083	60.8	1	Excellent, very good, good	2
ED	≥40 years	3	1	Married	Over $20,000	≥25.0	297	6.73	1.083	60.8	1	Excellent, very good, good	2
No ED	≥40 years	3	2	Married	Over $20,000	≥25.0	425	17.09	1.442	157.5	2	Excellent, very good, good	2
No ED	≥40 years	4	2	Married	Under $20,000	≥25.0	487	20.37	2.443	300.9	2	Excellent, very good, good	2
ED	<40 years	3	3	Unmarried	Over $20,000	≥25.0	446	17.41	2.295	190.9	2	Fair or poor	2
No ED	<40 years	3	1	Unmarried	Under $20,000	≥25.0	506	25.12	2.264	317.4	1	Excellent, very good, good	2
ED	≥40 years	3	1	Married	Over $20,000	≥25.0	518	23.19	2.467	345.3	2	Excellent, very good, good	2
No ED	≥40 years	2	1	Unmarried	Under $20,000	≥25.0	114	1.36	0.372	9.8	2	Excellent, very good, good	2
No ED	≥40 years	4	3	Married	Over $20,000	≥25.0	377	13.55	1.42	116.4	1	Excellent, very good, good	2
No ED	≥40 years	3	3	Unmarried	Over $20,000	≥25.0	343	14.45	1.487	178.5	2	Fair or poor	2
No ED	≥40 years	4	3	Married	Over $20,000	≥25.0	541	16.25	2.71	88.7	1	Excellent, very good, good	2
No ED	≥40 years	3	3	Married	Over $20,000	≥25.0	106	4.26	0.606	51	1	Excellent, very good, good	2
ED	≥40 years	3	3	Unmarried	Over $20,000	≥25.0	559	16.32	2.262	206.6	1	Excellent, very good, good	2
No ED	<40 years	3	3	Married	Over $20,000	<25.0	393	9.59	1.857	111.3	2	Excellent, very good, good	2
No ED	<40 years	2	2	Married	Over $20,000	≥25.0	232	8.06	1.499	146.6	2	Excellent, very good, good	2
No ED	≥40 years	3	3	Married	Over $20,000	≥25.0	269	4.67	1.006	66	2	Excellent, very good, good	2
No ED	<40 years	3	3	Married	Over $20,000	≥25.0	189	10.17	0.915	99.4	2	Excellent, very good, good	2
No ED	≥40 years	5	3	Married	Over $20,000	<25.0	266	13.77	1.754	187.8	2	Excellent, very good, good	2
No ED	<40 years	4	3	Married	Under $20,000	≥25.0	333	10.97	1.335	102.4	2	Excellent, very good, good	2
No ED	≥40 years	3	2	Married	Over $20,000	≥25.0	214	11.75	1.5	144.4	2	Excellent, very good, good	2
No ED	<40 years	3	3	Married	Over $20,000	<25.0	409	26.92	2.057	149.3	2	Excellent, very good, good	2
No ED	<40 years	4	3	Unmarried	Over $20,000	<25.0	124	4.86	0.549	59.4	2	Excellent, very good, good	2
No ED	≥40 years	1	3	Married	Under $20,000	≥25.0	466	17.35	1.7	166.2	2	Excellent, very good, good	2
No ED	<40 years	3	3	Unmarried	Over $20,000	<25.0	378	19.37	1.507	103.9	2	Excellent, very good, good	2
No ED	≥40 years	3	3	Married	Over $20,000	≥25.0	277	8.07	0.991	87.2	2	Excellent, very good, good	2
No ED	<40 years	4	1	Unmarried	Over $20,000	≥25.0	486	26.15	1.804	172	2	Excellent, very good, good	2
No ED	≥40 years	3	3	Married	Over $20,000	≥25.0	257	13.93	1.678	188.3	1	Excellent, very good, good	3
No ED	≥40 years	4	1	Unmarried	Under $20,000	≥25.0	113	10.22	0.742	82.1	1	Fair or poor	2
No ED	≥40 years	3	3	Married	Over $20,000	≥25.0	356	18.28	2.04	111.1	2	Excellent, very good, good	2
No ED	<40 years	3	2	Unmarried	Under $20,000	<25.0	62	3.3	0.479	22.5	2	Excellent, very good, good	2
No ED	≥40 years	3	3	Married	Over $20,000	≥25.0	399	22.28	0.995	97.5	2	Excellent, very good, good	2
ED	≥40 years	4	1	Married	Over $20,000	≥25.0	161	4.3	0.548	50.4	1	Excellent, very good, good	2
No ED	<40 years	1	2	Unmarried	Over $20,000	≥25.0	357	13.27	2.169	181.5	2	Excellent, very good, good	2
No ED	≥40 years	4	1	Unmarried	Under $20,000	≥25.0	151	2.69	0.571	45.9	1	Excellent, very good, good	2
No ED	≥40 years	1	1	Married	Under $20,000	≥25.0	380	16.34	1.78	212.5	2	Excellent, very good, good	2
No ED	≥40 years	4	2	Unmarried	Over $20,000	<25.0	146	5.6	0.628	28.9	2	Excellent, very good, good	2
ED	≥40 years	4	2	Unmarried	Under $20,000	≥25.0	180	8	1.256	110.6	2	Excellent, very good, good	2
ED	≥40 years	2	1	Married	Over $20,000	<25.0	165	7.23	1.214	114.4	1	Excellent, very good, good	2
No ED	<40 years	3	3	Unmarried	Over $20,000	≥25.0	267	10.96	0.984	89.2	2	Excellent, very good, good	2
No ED	≥40 years	3	3	Married	Under $20,000	≥25.0	109	5.73	0.463	33	2	Excellent, very good, good	2
ED	≥40 years	1	3	Married	Over $20,000	<25.0	354	12.05	2.235	130.9	2	Excellent, very good, good	1
No ED	≥40 years	3	2	Married	Over $20,000	≥25.0	543	29.6	2.769	125.8	2	Excellent, very good, good	2
No ED	≥40 years	3	2	Married	Over $20,000	≥25.0	543	29.6	2.769	125.8	2	Excellent, very good, good	2
No ED	≥40 years	3	2	Married	Over $20,000	≥25.0	543	29.6	2.769	125.8	2	Excellent, very good, good	2
No ED	<40 years	3	3	Married	Over $20,000	<25.0	108	5.02	0.632	75.9	2	Excellent, very good, good	2
ED	≥40 years	4	3	Married	Over $20,000	≥25.0	285	8.95	1.23	96.2	1	Excellent, very good, good	2
No ED	≥40 years	4	3	Married	Over $20,000	≥25.0	289	7.24	0.997	98.7	1	Excellent, very good, good	2
ED	≥40 years	3	1	Married	Over $20,000	≥25.0	207	5.82	1.032	93.9	2	Excellent, very good, good	2
No ED	≥40 years	1	1	Married	Over $20,000	≥25.0	449	8.5	1.935	92.9	2	Fair or poor	1
No ED	<40 years	1	3	Married	Over $20,000	<25.0	549	15.47	3.128	263.6	2	Excellent, very good, good	2
ED	≥40 years	3	3	Unmarried	Under $20,000	≥25.0	267	4.84	1.15	76.4	1	Excellent, very good, good	2
ED	≥40 years	1	3	Married	Over $20,000	≥25.0	176	3.83	0.925	55.5	1	Excellent, very good, good	2
No ED	≥40 years	3	3	Married	Over $20,000	<25.0	923	19.36	4.285	102.3	2	Excellent, very good, good	2
ED	≥40 years	1	1	Married	Under $20,000	≥25.0	208	5.09	1.337	92.1	2	Excellent, very good, good	2
ED	≥40 years	3	3	Married	Over $20,000	≥25.0	257	13.04	1.157	55.3	2	Excellent, very good, good	2
ED	≥40 years	4	1	Unmarried	Over $20,000	≥25.0	572	59.81	3.762	212.9	1	Fair or poor	1
No ED	≥40 years	3	1	Unmarried	Under $20,000	≥25.0	123	2.68	0.705	90.3	1	Excellent, very good, good	2
No ED	<40 years	2	3	Married	Over $20,000	<25.0	275	16.04	1.292	150.1	2	Excellent, very good, good	2
No ED	<40 years	1	3	Married	Under $20,000	≥25.0	320	10.84	1.676	133.9	2	Excellent, very good, good	2
No ED	≥40 years	2	3	Married	Over $20,000	≥25.0	332	18.05	1.846	118.4	1	Excellent, very good, good	2
ED	≥40 years	4	2	Unmarried	Under $20,000	≥25.0	108	6.7	0.544	93.2	1	Fair or poor	1
No ED	≥40 years	4	3	Unmarried	Over $20,000	<25.0	183	7.24	1.058	98.1	2	Excellent, very good, good	2
No ED	≥40 years	4	3	Unmarried	Over $20,000	<25.0	183	7.24	1.058	98.1	2	Excellent, very good, good	2
No ED	<40 years	3	3	Unmarried	Over $20,000	≥25.0	455	33.55	1.85	163.6	1	Excellent, very good, good	2
No ED	<40 years	4	1	Unmarried	Over $20,000	<25.0	358	28.19	2.258	248.4	2	Excellent, very good, good	2
ED	≥40 years	3	3	Married	Over $20,000	≥25.0	93	4.08	0.245	23.5	2	Excellent, very good, good	2
ED	≥40 years	3	3	Married	Over $20,000	≥25.0	93	4.08	0.245	23.5	2	Excellent, very good, good	2
No ED	≥40 years	3	3	Unmarried	Over $20,000	<25.0	1113	39.18	4.892	151.7	2	Excellent, very good, good	3
No ED	<40 years	4	1	Married	Over $20,000	≥25.0	377	21.75	1.987	207.3	2	Excellent, very good, good	2
ED	≥40 years	3	1	Married	Over $20,000	<25.0	312	13.15	1.207	83	1	Excellent, very good, good	2
No ED	≥40 years	3	2	Married	Over $20,000	≥25.0	303	14.75	1.338	130.8	2	Excellent, very good, good	2
No ED	≥40 years	3	2	Married	Over $20,000	≥25.0	303	14.75	1.338	130.8	2	Excellent, very good, good	2
ED	≥40 years	3	1	Married	Over $20,000	≥25.0	165	9.3	0.96	85.7	1	Fair or poor	1
ED	≥40 years	3	1	Married	Over $20,000	≥25.0	165	9.3	0.96	85.7	1	Fair or poor	1
No ED	<40 years	4	2	Unmarried	Over $20,000	<25.0	126	4.96	0.625	66.8	2	Excellent, very good, good	2
No ED	≥40 years	3	3	Unmarried	Over $20,000	<25.0	630	17.21	2.595	249.9	2	Excellent, very good, good	2
ED	≥40 years	3	2	Married	Over $20,000	<25.0	133	8.55	0.725	69.4	2	Excellent, very good, good	2
No ED	≥40 years	4	2	Married	Over $20,000	≥25.0	199	7.19	0.867	64.1	2	Excellent, very good, good	2
No ED	<40 years	2	3	Married	Over $20,000	≥25.0	208	5.43	1.105	92.8	2	Excellent, very good, good	2
No ED	≥40 years	2	3	Married	Over $20,000	≥25.0	333	17.67	1.512	117.3	2	Excellent, very good, good	2
No ED	≥40 years	1	1	Married	Over $20,000	≥25.0	277	8.7	1.496	112.3	2	Excellent, very good, good	2
No ED	≥40 years	3	3	Unmarried	Over $20,000	≥25.0	486	27.95	2.092	189.5	1	Excellent, very good, good	2
No ED	≥40 years	3	3	Unmarried	Over $20,000	<25.0	580	21.35	2.306	203.5	2	Excellent, very good, good	2
ED	≥40 years	2	1	Unmarried	Under $20,000	≥25.0	408	18.35	1.514	100.2	2	Excellent, very good, good	2
No ED	≥40 years	4	3	Unmarried	Over $20,000	<25.0	511	18.81	2.322	303.1	2	Excellent, very good, good	2
No ED	≥40 years	1	3	Married	Over $20,000	≥25.0	274	7.11	1.072	101.1	1	Excellent, very good, good	2
No ED	<40 years	3	1	Unmarried	Over $20,000	<25.0	614	24.03	2.702	336.6	2	Excellent, very good, good	1
No ED	≥40 years	1	3	Married	Over $20,000	≥25.0	193	8.34	0.892	105.2	2	Excellent, very good, good	2
No ED	<40 years	1	1	Unmarried	Over $20,000	≥25.0	340	7.96	1.516	69.9	2	Excellent, very good, good	2
No ED	<40 years	1	3	Unmarried	Over $20,000	≥25.0	187	8.77	0.88	50.2	2	Excellent, very good, good	2
No ED	≥40 years	1	1	Unmarried	Over $20,000	≥25.0	320	13.94	1.939	113.5	2	Fair or poor	2
No ED	≥40 years	1	1	Unmarried	Over $20,000	≥25.0	320	13.94	1.939	113.5	2	Fair or poor	2
No ED	≥40 years	1	1	Unmarried	Over $20,000	≥25.0	320	13.94	1.939	113.5	2	Fair or poor	2
No ED	≥40 years	1	1	Married	Over $20,000	≥25.0	197	4.19	0.917	51.8	2	Excellent, very good, good	2
ED	≥40 years	3	1	Married	Over $20,000	≥25.0	169	9.08	0.616	124.6	2	Fair or poor	2
No ED	≥40 years	3	3	Unmarried	Under $20,000	≥25.0	190	6.96	0.549	296.6	2	Excellent, very good, good	2
No ED	≥40 years	4	3	Married	Over $20,000	≥25.0	348	5.6	1.507	138.7	1	Excellent, very good, good	2
No ED	<40 years	3	3	Married	Over $20,000	≥25.0	216	11.72	1.373	99	1	Excellent, very good, good	2
No ED	<40 years	3	1	Unmarried	Over $20,000	<25.0	587	26.89	2.519	252.3	2	Fair or poor	2
ED	≥40 years	3	1	Married	Over $20,000	≥25.0	229	13.4	0.756	129	1	Fair or poor	2
No ED	≥40 years	3	3	Married	Over $20,000	<25.0	429	16.81	1.906	149.2	2	Excellent, very good, good	2
No ED	≥40 years	3	3	Married	Over $20,000	<25.0	411	18.52	2.086	148.6	1	Excellent, very good, good	2
ED	≥40 years	3	3	Married	Over $20,000	<25.0	268	9.13	1.342	92.4	1	Excellent, very good, good	3
No ED	≥40 years	3	3	Married	Over $20,000	≥25.0	339	36.37	1.508	159.3	2	Excellent, very good, good	2
No ED	≥40 years	2	2	Married	Under $20,000	≥25.0	301	20.11	1.323	103.9	2	Excellent, very good, good	2
No ED	≥40 years	4	3	Married	Over $20,000	≥25.0	145	7.24	0.59	83.7	2	Excellent, very good, good	2
ED	≥40 years	3	3	Married	Over $20,000	<25.0	594	9.35	2.381	98.1	1	Excellent, very good, good	2
No ED	≥40 years	3	2	Unmarried	Under $20,000	<25.0	236	7.06	0.738	47.4	1	Excellent, very good, good	2
No ED	<40 years	3	3	Married	Under $20,000	<25.0	228	6.99	0.948	105	2	Excellent, very good, good	2
ED	≥40 years	3	3	Married	Over $20,000	≥25.0	253	6.57	1.185	86.2	2	Excellent, very good, good	2
No ED	<40 years	1	3	Married	Over $20,000	<25.0	590	26.25	2.389	268.2	2	Excellent, very good, good	2
No ED	≥40 years	3	2	Married	Over $20,000	≥25.0	307	7.67	1.6	124.1	2	Excellent, very good, good	2
No ED	≥40 years	1	2	Married	Over $20,000	≥25.0	396	24.07	2.442	139.6	2	Excellent, very good, good	2
No ED	≥40 years	4	3	Married	Over $20,000	<25.0	338	16.07	0.927	113.1	2	Excellent, very good, good	2
No ED	<40 years	4	3	Unmarried	Over $20,000	≥25.0	548	14.09	2.139	234.2	2	Excellent, very good, good	2
ED	≥40 years	4	1	Married	Under $20,000	<25.0	147	6.1	0.955	58	1	Fair or poor	1
ED	≥40 years	3	1	Married	Over $20,000	≥25.0	537	46.18	2.877	181	2	Excellent, very good, good	2
ED	≥40 years	1	3	Married	Over $20,000	≥25.0	545	28.17	3.371	232.8	2	Excellent, very good, good	2
No ED	≥40 years	1	2	Married	Over $20,000	≥25.0	420	9.34	1.575	135.3	2	Excellent, very good, good	2
No ED	<40 years	3	2	Married	Over $20,000	<25.0	230	6.7	1.186	117.4	2	Excellent, very good, good	2
No ED	<40 years	3	3	Married	Over $20,000	≥25.0	359	11.64	1.539	100.9	2	Excellent, very good, good	2
No ED	≥40 years	1	1	Unmarried	Under $20,000	≥25.0	456	10.33	1.642	118.7	1	Excellent, very good, good	2
No ED	≥40 years	3	3	Married	Over $20,000	<25.0	377	15.86	1.942	165.5	2	Excellent, very good, good	2
No ED	<40 years	3	3	Married	Over $20,000	≥25.0	419	22.37	2.882	178.9	2	Excellent, very good, good	2
ED	≥40 years	3	1	Unmarried	Over $20,000	≥25.0	148	2.8	0.306	16.1	2	Excellent, very good, good	1
No ED	≥40 years	3	3	Married	Over $20,000	≥25.0	153	4.49	0.479	14.5	2	Excellent, very good, good	2
No ED	≥40 years	3	2	Married	Over $20,000	≥25.0	407	19.4	1.618	114.1	1	Excellent, very good, good	2
ED	≥40 years	5	3	Married	Over $20,000	≥25.0	126	5.97	0.534	58.1	2	Excellent, very good, good	2
No ED	<40 years	3	2	Married	Over $20,000	≥25.0	178	10.53	0.916	64	2	Fair or poor	2
No ED	≥40 years	3	3	Married	Over $20,000	≥25.0	285	12.04	1.11	106.8	1	Excellent, very good, good	2
No ED	<40 years	1	1	Married	Under $20,000	<25.0	202	10.67	1.045	99.1	2	Fair or poor	2
No ED	<40 years	4	2	Unmarried	Over $20,000	≥25.0	194	13.02	1.315	119.4	2	Excellent, very good, good	2
No ED	≥40 years	4	1	Married	Over $20,000	≥25.0	79	5.94	0.403	25.2	1	Excellent, very good, good	1
No ED	≥40 years	1	1	Unmarried	Over $20,000	≥25.0	248	15.46	0.736	110	2	Fair or poor	1
No ED	≥40 years	3	2	Unmarried	Under $20,000	≥25.0	396	11.42	2.41	149.8	1	Fair or poor	2
No ED	<40 years	1	1	Married	Over $20,000	≥25.0	551	26.76	2.264	143	2	Excellent, very good, good	2
No ED	<40 years	3	3	Unmarried	Over $20,000	≥25.0	300	8.14	1.227	38	2	Excellent, very good, good	2
No ED	≥40 years	1	1	Married	Over $20,000	≥25.0	234	15.9	0.872	64	2	Excellent, very good, good	2
ED	≥40 years	4	1	Unmarried	Under $20,000	≥25.0	250	24.73	1.476	112.2	1	Excellent, very good, good	1
ED	≥40 years	3	3	Married	Over $20,000	≥25.0	138	6.28	0.464	37.8	2	Excellent, very good, good	2
No ED	<40 years	3	2	Unmarried	Under $20,000	≥25.0	188	8.03	0.769	77.1	1	Fair or poor	2
No ED	<40 years	2	2	Unmarried	Over $20,000	≥25.0	420	25.47	1.533	111.1	2	Excellent, very good, good	2
No ED	<40 years	4	2	Married	Over $20,000	<25.0	240	14.91	1.566	102.4	2	Excellent, very good, good	2
No ED	<40 years	3	3	Married	Over $20,000	≥25.0	420	17.68	1.437	147.1	2	Excellent, very good, good	2
ED	≥40 years	2	2	Unmarried	Over $20,000	<25.0	326	13.17	1.738	146.2	2	Excellent, very good, good	1
ED	≥40 years	3	1	Married	Over $20,000	≥25.0	151	6.09	0.701	104.2	2	Excellent, very good, good	2
No ED	<40 years	2	1	Unmarried	Under $20,000	<25.0	369	10.54	1.467	124.2	1	Fair or poor	2
No ED	<40 years	1	1	Married	Over $20,000	≥25.0	413	8.66	1.398	150	2	Excellent, very good, good	2
ED	<40 years	3	3	Married	Over $20,000	≥25.0	260	12.71	1.299	131.4	1	Excellent, very good, good	1
No ED	<40 years	3	3	Married	Over $20,000	≥25.0	322	7.2	1.594	69.4	2	Excellent, very good, good	2
No ED	<40 years	5	2	Unmarried	Over $20,000	≥25.0	214	16.06	0.857	75.9	2	Excellent, very good, good	2
ED	≥40 years	3	3	Married	Under $20,000	≥25.0	334	19.28	1.21	124.4	2	Excellent, very good, good	2
ED	≥40 years	3	1	Unmarried	Under $20,000	<25.0	101	3.04	0.413	38.7	2	Fair or poor	2
No ED	<40 years	3	1	Married	Under $20,000	<25.0	105	5.24	0.532	65.7	2	Excellent, very good, good	2
No ED	<40 years	2	3	Married	Over $20,000	≥25.0	411	23.73	2.249	223.5	2	Fair or poor	2
ED	≥40 years	1	1	Married	Under $20,000	<25.0	118	15.77	0.86	87.2	1	Excellent, very good, good	2
ED	≥40 years	1	3	Married	Over $20,000	≥25.0	521	13.85	2.708	105.4	2	Excellent, very good, good	2
No ED	≥40 years	1	3	Married	Over $20,000	≥25.0	515	16.01	1.598	181.9	1	Excellent, very good, good	2
No ED	≥40 years	1	3	Married	Over $20,000	≥25.0	161	4.21	0.889	62.8	2	Excellent, very good, good	2
No ED	≥40 years	3	2	Unmarried	Under $20,000	≥25.0	167	10.77	0.76	88.9	2	Excellent, very good, good	2
No ED	<40 years	3	3	Married	Over $20,000	<25.0	676	26.91	2.635	217.7	2	Excellent, very good, good	2
No ED	≥40 years	3	3	Married	Over $20,000	<25.0	204	5.86	0.799	55.7	2	Excellent, very good, good	2
No ED	≥40 years	3	3	Married	Over $20,000	≥25.0	283	15.63	1.178	112.2	2	Excellent, very good, good	2
ED	<40 years	4	1	Unmarried	Under $20,000	<25.0	216	16.75	1.356	94.9	2	Excellent, very good, good	2
No ED	<40 years	1	3	Unmarried	Over $20,000	<25.0	704	22.4	4.652	232.2	2	Excellent, very good, good	2
No ED	<40 years	3	3	Married	Over $20,000	≥25.0	451	10.73	2.283	157.7	2	Excellent, very good, good	2
ED	≥40 years	3	3	Married	Over $20,000	≥25.0	81	2.69	0.327	54.2	1	Excellent, very good, good	2
ED	≥40 years	3	2	Married	Over $20,000	≥25.0	176	7.69	3.839	132.1	2	Excellent, very good, good	2
ED	≥40 years	3	2	Married	Over $20,000	≥25.0	176	7.69	3.839	132.1	2	Excellent, very good, good	2
No ED	<40 years	3	3	Unmarried	Under $20,000	≥25.0	205	12.45	1.072	78.7	2	Excellent, very good, good	2
No ED	<40 years	3	2	Unmarried	Under $20,000	≥25.0	289	19.07	1.059	145.3	2	Excellent, very good, good	2
No ED	≥40 years	3	3	Married	Under $20,000	≥25.0	442	33.26	1.808	177.7	2	Fair or poor	2
No ED	<40 years	4	3	Unmarried	Over $20,000	≥25.0	171	6.01	0.524	85.2	1	Excellent, very good, good	2
No ED	≥40 years	2	3	Married	Over $20,000	≥25.0	259	12.16	0.656	108	2	Excellent, very good, good	2
No ED	≥40 years	3	3	Married	Over $20,000	≥25.0	432	21.93	1.979	143.8	2	Excellent, very good, good	2
ED	≥40 years	3	3	Married	Over $20,000	<25.0	281	9.37	1.522	177.3	2	Excellent, very good, good	2
ED	≥40 years	4	1	Married	Over $20,000	≥25.0	197	10.01	1.377	136.3	1	Excellent, very good, good	2
No ED	<40 years	4	3	Unmarried	Over $20,000	≥25.0	389	12.14	1.826	124.7	2	Excellent, very good, good	2
No ED	≥40 years	3	3	Married	Over $20,000	≥25.0	264	22.07	0.886	83.9	2	Excellent, very good, good	2
No ED	≥40 years	3	3	Unmarried	Under $20,000	<25.0	214	4.55	1.06	78.3	2	Excellent, very good, good	1
No ED	<40 years	3	3	Unmarried	Over $20,000	<25.0	200	10.1	0.976	85.4	2	Excellent, very good, good	2
No ED	≥40 years	3	3	Married	Over $20,000	≥25.0	434	15.65	1.713	109.8	2	Excellent, very good, good	2
No ED	≥40 years	3	3	Married	Over $20,000	≥25.0	226	7.51	0.936	25.5	2	Excellent, very good, good	2
No ED	≥40 years	1	3	Married	Over $20,000	≥25.0	411	10.51	1.653	127.8	2	Excellent, very good, good	2
No ED	≥40 years	3	1	Unmarried	Under $20,000	≥25.0	551	14.59	1.655	136.7	1	Excellent, very good, good	2
No ED	≥40 years	3	1	Unmarried	Under $20,000	≥25.0	551	14.59	1.655	136.7	1	Excellent, very good, good	2
No ED	<40 years	3	3	Married	Over $20,000	≥25.0	366	16.26	1.323	145.6	2	Excellent, very good, good	2
ED	≥40 years	1	3	Married	Over $20,000	<25.0	476	16.3	2.339	200.8	2	Excellent, very good, good	1
No ED	≥40 years	4	3	Married	Over $20,000	≥25.0	140	5.3	0.854	84.6	2	Excellent, very good, good	2
No ED	≥40 years	1	3	Married	Over $20,000	≥25.0	424	14.88	1.69	174.9	2	Excellent, very good, good	2
ED	≥40 years	1	1	Married	Over $20,000	≥25.0	233	13.67	0.725	200.4	2	Fair or poor	2
No ED	<40 years	4	1	Unmarried	Over $20,000	≥25.0	425	20.9	1.65	203.5	1	Excellent, very good, good	2
ED	≥40 years	3	3	Married	Over $20,000	≥25.0	327	12.52	1.93	131.8	1	Excellent, very good, good	2
ED	≥40 years	3	2	Unmarried	Over $20,000	<25.0	309	9.17	1.544	76.6	1	Fair or poor	2
No ED	<40 years	3	3	Married	Over $20,000	<25.0	644	21.16	3.107	324.9	2	Excellent, very good, good	2
No ED	≥40 years	3	2	Married	Over $20,000	≥25.0	243	9.55	1.168	136.7	1	Excellent, very good, good	2
ED	≥40 years	3	3	Unmarried	Over $20,000	≥25.0	480	23.63	2.384	165.2	2	Excellent, very good, good	2
ED	≥40 years	3	3	Married	Under $20,000	<25.0	162	5.25	0.912	53.4	2	Excellent, very good, good	2
No ED	<40 years	3	3	Unmarried	Over $20,000	≥25.0	146	10.16	0.393	41.1	2	Excellent, very good, good	2
No ED	≥40 years	3	2	Married	Over $20,000	≥25.0	370	28.42	1.784	158.6	2	Excellent, very good, good	2
ED	≥40 years	3	3	Married	Over $20,000	≥25.0	716	76.13	4.135	458.1	1	Excellent, very good, good	2
No ED	≥40 years	3	3	Married	Over $20,000	≥25.0	321	13	1.487	93.5	2	Excellent, very good, good	2
No ED	<40 years	3	3	Married	Over $20,000	≥25.0	555	26.3	2.647	261	2	Fair or poor	2
No ED	≥40 years	3	2	Married	Over $20,000	≥25.0	990	22.42	3.449	200.9	2	Excellent, very good, good	2
No ED	≥40 years	3	3	Married	Over $20,000	<25.0	305	14.84	1.225	147.7	2	Excellent, very good, good	2
No ED	≥40 years	3	3	Married	Over $20,000	≥25.0	394	10.02	1.661	203	2	Excellent, very good, good	2
No ED	≥40 years	1	3	Unmarried	Over $20,000	≥25.0	487	13.92	1.976	151.2	2	Fair or poor	2
No ED	≥40 years	3	2	Unmarried	Over $20,000	<25.0	331	13.57	1.428	152.8	2	Excellent, very good, good	2
No ED	≥40 years	3	3	Married	Over $20,000	≥25.0	395	20.85	2.243	379.5	1	Excellent, very good, good	1
No ED	<40 years	1	3	Unmarried	Over $20,000	<25.0	252	10.39	1.432	114.5	2	Excellent, very good, good	2
ED	≥40 years	3	1	Married	Under $20,000	<25.0	219	9.63	0.852	65.5	1	Fair or poor	2
No ED	≥40 years	1	1	Married	Over $20,000	≥25.0	277	10.82	1.628	86.6	2	Fair or poor	2
ED	≥40 years	3	3	Married	Over $20,000	≥25.0	180	11.41	0.776	132.6	1	Excellent, very good, good	2
ED	≥40 years	4	1	Married	Under $20,000	≥25.0	113	9.7	0.597	63.4	1	Excellent, very good, good	2
No ED	<40 years	3	2	Unmarried	Over $20,000	≥25.0	658	15.27	3.242	117.2	2	Excellent, very good, good	2
No ED	<40 years	4	1	Unmarried	Over $20,000	≥25.0	121	12.89	0.764	69.2	2	Excellent, very good, good	2
No ED	<40 years	1	2	Unmarried	Over $20,000	<25.0	169	6.2	0.589	63.9	2	Excellent, very good, good	2
No ED	<40 years	1	1	Married	Over $20,000	≥25.0	197	4.1	0.815	67.6	2	Excellent, very good, good	1
ED	≥40 years	1	1	Married	Under $20,000	≥25.0	283	5.99	1.287	66.7	2	Excellent, very good, good	2
No ED	<40 years	3	1	Unmarried	Over $20,000	≥25.0	239	13.84	1.379	139.5	2	Excellent, very good, good	2
No ED	<40 years	3	3	Unmarried	Over $20,000	≥25.0	317	12.69	1.504	109.6	2	Excellent, very good, good	2
No ED	<40 years	3	3	Married	Over $20,000	≥25.0	258	9.7	1.174	155.3	2	Excellent, very good, good	2
No ED	≥40 years	4	1	Unmarried	Under $20,000	≥25.0	363	11.19	1.216	168.8	1	Fair or poor	2
No ED	≥40 years	1	3	Married	Over $20,000	≥25.0	267	14.35	1.283	72.1	2	Excellent, very good, good	2
No ED	<40 years	3	2	Unmarried	Over $20,000	≥25.0	321	5.9	1.008	141.3	2	Fair or poor	2
No ED	<40 years	3	2	Unmarried	Over $20,000	≥25.0	509	25.76	2.585	169.8	2	Excellent, very good, good	2
No ED	≥40 years	4	2	Unmarried	Over $20,000	≥25.0	42	2.65	0.326	47.7	1	Excellent, very good, good	3
No ED	<40 years	1	2	Unmarried	Over $20,000	≥25.0	298	15.48	1.382	197.8	2	Excellent, very good, good	2
No ED	≥40 years	1	2	Married	Over $20,000	<25.0	178	9.73	0.577	57.4	1	Excellent, very good, good	2
No ED	<40 years	3	2	Unmarried	Over $20,000	<25.0	251	24.66	1.178	136.7	2	Excellent, very good, good	2
No ED	<40 years	3	3	Married	Under $20,000	≥25.0	302	13.78	1.222	69.2	2	Excellent, very good, good	2
No ED	≥40 years	1	1	Married	Over $20,000	≥25.0	371	9.75	2.812	113.1	1	Fair or poor	2
No ED	<40 years	3	1	Married	Over $20,000	<25.0	225	7.65	1.087	75.7	2	Excellent, very good, good	2
No ED	<40 years	3	2	Married	Over $20,000	≥25.0	217	20.25	1.152	195.1	2	Excellent, very good, good	2
No ED	≥40 years	4	1	Unmarried	Under $20,000	≥25.0	130	7.38	0.376	108.5	1	Excellent, very good, good	2
No ED	≥40 years	4	3	Married	Over $20,000	≥25.0	318	12.83	1.411	171.1	2	Excellent, very good, good	2
ED	≥40 years	1	3	Married	Over $20,000	≥25.0	279	5.54	1.359	117.7	2	Excellent, very good, good	1
ED	≥40 years	3	3	Married	Over $20,000	≥25.0	355	10.06	1.736	231.6	1	Excellent, very good, good	2
No ED	<40 years	2	3	Unmarried	Over $20,000	≥25.0	360	10.71	1.778	141.6	2	Excellent, very good, good	2
No ED	<40 years	4	3	Unmarried	Over $20,000	<25.0	272	8.28	0.615	112.6	2	Excellent, very good, good	2
No ED	≥40 years	1	3	Unmarried	Over $20,000	<25.0	505	17.31	2.036	236.8	2	Fair or poor	2
No ED	≥40 years	3	3	Married	Over $20,000	≥25.0	489	10.95	1.95	29.4	2	Fair or poor	2
No ED	≥40 years	1	3	Married	Over $20,000	≥25.0	316	9.03	1.245	73.4	2	Excellent, very good, good	2
ED	≥40 years	3	3	Married	Over $20,000	<25.0	534	8.8	2.707	97.9	1	Excellent, very good, good	1
No ED	≥40 years	3	3	Married	Over $20,000	≥25.0	511	33.31	2.435	189.5	2	Excellent, very good, good	2
No ED	<40 years	4	3	Unmarried	Over $20,000	≥25.0	214	5.47	0.934	96.6	2	Excellent, very good, good	2
No ED	≥40 years	1	1	Married	Over $20,000	<25.0	489	9.93	1.78	91.1	2	Fair or poor	2
No ED	≥40 years	1	1	Married	Under $20,000	≥25.0	243	11.96	1.34	90.5	2	Fair or poor	1
No ED	<40 years	3	3	Married	Under $20,000	≥25.0	310	17.64	2.336	145.8	2	Excellent, very good, good	2
No ED	≥40 years	1	2	Married	Over $20,000	≥25.0	338	19.6	0.926	171	1	Fair or poor	2
No ED	≥40 years	1	1	Married	Over $20,000	≥25.0	411	7.69	1.987	76.8	2	Excellent, very good, good	2
ED	≥40 years	3	2	Married	Over $20,000	<25.0	293	6.54	1.665	92.7	1	Excellent, very good, good	2
ED	≥40 years	5	2	Unmarried	Under $20,000	≥25.0	606	16.1	2.062	102	1	Fair or poor	1
ED	≥40 years	5	2	Unmarried	Under $20,000	≥25.0	606	16.1	2.062	102	1	Fair or poor	1
ED	≥40 years	3	3	Married	Over $20,000	≥25.0	442	12.69	1.379	136.5	1	Excellent, very good, good	2
No ED	<40 years	1	1	Unmarried	Over $20,000	≥25.0	141	8.57	0.666	52.5	1	Fair or poor	2
No ED	≥40 years	3	3	Married	Over $20,000	≥25.0	384	14.33	1.489	157.2	2	Excellent, very good, good	2
No ED	≥40 years	5	3	Married	Over $20,000	<25.0	283	12.82	1.207	127.7	2	Excellent, very good, good	2
No ED	<40 years	3	1	Married	Over $20,000	≥25.0	231	14.68	1.371	117.1	2	Excellent, very good, good	2
No ED	<40 years	5	3	Married	Over $20,000	<25.0	227	15.37	1.058	107.9	2	Excellent, very good, good	2
ED	≥40 years	4	1	Married	Under $20,000	<25.0	447	18.64	1.918	112.9	1	Excellent, very good, good	2
No ED	≥40 years	3	1	Married	Over $20,000	≥25.0	224	7.93	0.912	58.9	1	Excellent, very good, good	1
No ED	<40 years	4	2	Married	Over $20,000	≥25.0	363	7.61	0.842	78.7	2	Excellent, very good, good	2
No ED	≥40 years	3	3	Married	Over $20,000	≥25.0	209	4.96	0.622	91.3	1	Excellent, very good, good	2
No ED	<40 years	3	3	Married	Over $20,000	≥25.0	445	26.32	2.213	148.3	2	Excellent, very good, good	2
No ED	≥40 years	3	2	Married	Under $20,000	≥25.0	210	6.13	0.947	84.8	2	Excellent, very good, good	2
No ED	≥40 years	3	3	Unmarried	Under $20,000	<25.0	311	10.93	1.983	77.3	2	Excellent, very good, good	2
No ED	≥40 years	3	3	Unmarried	Under $20,000	<25.0	311	10.93	1.983	77.3	2	Excellent, very good, good	2
No ED	≥40 years	1	1	Married	Over $20,000	<25.0	333	11.09	1.291	137.8	2	Fair or poor	2
ED	≥40 years	3	1	Married	Under $20,000	<25.0	280	12.33	1.024	104.8	2	Excellent, very good, good	2
No ED	<40 years	3	1	Unmarried	Over $20,000	≥25.0	144	4	0.77	87.2	1	Excellent, very good, good	2
No ED	≥40 years	4	2	Unmarried	Over $20,000	<25.0	365	17.31	2.04	175.9	1	Excellent, very good, good	2
ED	≥40 years	3	1	Unmarried	Over $20,000	<25.0	85	4.52	0.323	64.4	1	Excellent, very good, good	2
No ED	≥40 years	3	1	Unmarried	Over $20,000	≥25.0	212	12.54	1.139	95.9	1	Excellent, very good, good	2
No ED	≥40 years	3	2	Married	Over $20,000	≥25.0	339	10.48	2.146	97.7	2	Excellent, very good, good	2
ED	≥40 years	3	3	Married	Over $20,000	≥25.0	273	13.02	1.493	138.3	2	Excellent, very good, good	2
ED	≥40 years	1	1	Married	Under $20,000	≥25.0	171	8.18	1.024	106.9	2	Fair or poor	2
ED	≥40 years	3	1	Married	Over $20,000	≥25.0	110	4.04	0.476	71.5	1	Excellent, very good, good	2
No ED	<40 years	3	2	Unmarried	Under $20,000	<25.0	238	9.81	0.809	118.9	2	Excellent, very good, good	2
No ED	≥40 years	3	3	Married	Over $20,000	≥25.0	513	23.29	1.81	250.8	2	Excellent, very good, good	2
No ED	<40 years	1	1	Married	Over $20,000	≥25.0	527	9.79	2.709	155.2	2	Excellent, very good, good	2
No ED	<40 years	1	1	Married	Over $20,000	≥25.0	363	15.92	1.685	215.6	2	Excellent, very good, good	2
ED	≥40 years	3	1	Married	Over $20,000	≥25.0	265	8.6	1.275	105.5	1	Excellent, very good, good	2
ED	≥40 years	3	1	Married	Over $20,000	≥25.0	265	8.6	1.275	105.5	1	Excellent, very good, good	2
No ED	≥40 years	1	3	Married	Over $20,000	≥25.0	278	14.51	1.703	131.9	2	Excellent, very good, good	2
No ED	≥40 years	1	2	Married	Over $20,000	≥25.0	338	6.94	2.022	85.3	1	Fair or poor	2
ED	≥40 years	3	1	Unmarried	Over $20,000	<25.0	244	29.54	1.112	117.2	2	Excellent, very good, good	2
ED	≥40 years	3	2	Married	Over $20,000	≥25.0	227	10.93	0.972	115	2	Excellent, very good, good	2
No ED	≥40 years	3	1	Married	Over $20,000	≥25.0	563	17.7	2.262	225.1	2	Excellent, very good, good	2
No ED	≥40 years	1	1	Married	Over $20,000	<25.0	486	20.83	2.379	191.7	2	Excellent, very good, good	1
No ED	≥40 years	3	3	Married	Over $20,000	≥25.0	232	9.91	0.921	130	2	Excellent, very good, good	2
No ED	<40 years	3	3	Unmarried	Over $20,000	<25.0	274	11.85	1.615	155.4	2	Excellent, very good, good	2
No ED	<40 years	4	2	Unmarried	Over $20,000	≥25.0	325	13.19	1.454	229.1	1	Excellent, very good, good	2
No ED	≥40 years	3	2	Married	Over $20,000	<25.0	373	8.95	1.397	77.2	2	Excellent, very good, good	2
ED	≥40 years	1	1	Unmarried	Under $20,000	<25.0	568	13.4	3.575	268.2	2	Fair or poor	2
ED	≥40 years	3	1	Unmarried	Under $20,000	<25.0	259	13.91	0.887	63.1	2	Fair or poor	2
No ED	<40 years	1	1	Unmarried	Over $20,000	<25.0	545	11.45	2.075	104.1	2	Excellent, very good, good	2
No ED	≥40 years	3	2	Unmarried	Over $20,000	≥25.0	235	11.06	0.918	107	2	Excellent, very good, good	2
No ED	<40 years	1	1	Unmarried	Over $20,000	≥25.0	236	14.84	1.201	98.3	2	Excellent, very good, good	2
No ED	<40 years	3	3	Unmarried	Over $20,000	<25.0	313	18.3	1.386	150.8	2	Excellent, very good, good	2
ED	≥40 years	3	1	Married	Under $20,000	≥25.0	327	17.3	1.21	149	1	Excellent, very good, good	1
No ED	≥40 years	3	3	Married	Over $20,000	≥25.0	308	14.79	1.24	169.9	2	Excellent, very good, good	2
No ED	≥40 years	4	3	Married	Over $20,000	≥25.0	250	4.59	1.075	22.2	1	Excellent, very good, good	2
No ED	≥40 years	1	1	Married	Over $20,000	≥25.0	315	166.11	1.717	174.2	1	Excellent, very good, good	2
No ED	<40 years	3	3	Married	Over $20,000	<25.0	299	18.03	1.855	88.6	2	Excellent, very good, good	2
No ED	≥40 years	4	3	Unmarried	Over $20,000	<25.0	430	20.38	2.503	299.6	2	Excellent, very good, good	2
No ED	≥40 years	3	3	Married	Over $20,000	<25.0	654	33.81	2.201	167	2	Excellent, very good, good	2
No ED	<40 years	3	2	Married	Over $20,000	<25.0	437	21.87	1.785	170.5	2	Excellent, very good, good	2
No ED	<40 years	4	3	Unmarried	Over $20,000	≥25.0	183	8.59	0.606	76	1	Excellent, very good, good	2
No ED	≥40 years	3	3	Married	Over $20,000	≥25.0	246	14.3	1.548	114.8	2	Excellent, very good, good	2
No ED	<40 years	3	3	Unmarried	Over $20,000	<25.0	389	62.1	1.772	139.3	2	Excellent, very good, good	2
ED	<40 years	1	1	Unmarried	Over $20,000	≥25.0	195	14.96	0.719	82	2	Excellent, very good, good	2
No ED	≥40 years	3	3	Married	Over $20,000	≥25.0	167	6.26	0.594	64.7	2	Excellent, very good, good	2
No ED	≥40 years	1	1	Married	Over $20,000	≥25.0	336	19.72	2.111	131.8	2	Excellent, very good, good	2
No ED	≥40 years	4	3	Married	Over $20,000	≥25.0	146	3.35	0.668	59.6	2	Excellent, very good, good	2
No ED	≥40 years	3	3	Married	Over $20,000	≥25.0	243	8.23	1.39	129.8	2	Excellent, very good, good	2
No ED	<40 years	3	2	Unmarried	Over $20,000	≥25.0	192	6.6	1.299	40.3	1	Excellent, very good, good	2
ED	≥40 years	4	1	Married	Over $20,000	<25.0	202	3.88	0.801	48.8	2	Excellent, very good, good	2
No ED	≥40 years	4	1	Married	Over $20,000	≥25.0	147	10.33	0.93	63.7	2	Excellent, very good, good	2
No ED	≥40 years	3	2	Married	Over $20,000	≥25.0	303	12.13	2.008	177.1	1	Excellent, very good, good	2
No ED	≥40 years	3	1	Unmarried	Under $20,000	<25.0	166	1.81	0.599	16.4	2	Excellent, very good, good	2
ED	≥40 years	5	1	Married	Over $20,000	≥25.0	398	3.84	0.712	241.5	2	Excellent, very good, good	2
No ED	≥40 years	3	2	Married	Over $20,000	<25.0	218	7.1	0.718	184.3	2	Excellent, very good, good	2
No ED	<40 years	4	2	Unmarried	Over $20,000	<25.0	342	15.75	1.331	161.1	1	Excellent, very good, good	2
ED	≥40 years	3	1	Unmarried	Over $20,000	≥25.0	345	19.38	1.263	106.2	1	Excellent, very good, good	2
No ED	≥40 years	3	3	Unmarried	Over $20,000	≥25.0	151	5.72	0.727	81.2	2	Excellent, very good, good	2
No ED	<40 years	1	3	Unmarried	Over $20,000	<25.0	252	7.82	1.211	96.9	2	Excellent, very good, good	2
No ED	<40 years	2	3	Married	Over $20,000	<25.0	344	21.76	39.278	165.2	2	Excellent, very good, good	2
No ED	<40 years	5	3	Unmarried	Under $20,000	<25.0	235	5.92	0.937	55.5	2	Excellent, very good, good	2
No ED	≥40 years	4	3	Married	Over $20,000	<25.0	210	9.78	0.848	106.8	2	Excellent, very good, good	2
No ED	<40 years	4	3	Married	Over $20,000	≥25.0	474	31.1	6.178	362.8	2	Excellent, very good, good	2
No ED	≥40 years	3	3	Married	Over $20,000	<25.0	297	7.64	0.762	109	2	Excellent, very good, good	2
No ED	≥40 years	3	3	Unmarried	Under $20,000	≥25.0	216	6.74	1.253	36.3	1	Fair or poor	2
No ED	≥40 years	3	2	Married	Over $20,000	≥25.0	447	21.08	1.507	63.7	2	Excellent, very good, good	2
No ED	<40 years	2	3	Married	Over $20,000	≥25.0	392	10.34	1.793	104.6	2	Excellent, very good, good	2
No ED	≥40 years	1	1	Married	Over $20,000	≥25.0	396	14.95	2.282	298.6	2	Excellent, very good, good	2
ED	≥40 years	3	3	Married	Over $20,000	≥25.0	405	11.26	1.976	115.9	1	Excellent, very good, good	2
ED	≥40 years	1	1	Married	Over $20,000	≥25.0	151	6.3	0.8	66.6	1	Excellent, very good, good	1
ED	≥40 years	3	3	Married	Over $20,000	≥25.0	420	15.27	1.431	184.3	2	Excellent, very good, good	2
ED	≥40 years	3	2	Married	Over $20,000	≥25.0	276	16.94	0.943	160.4	2	Excellent, very good, good	2
No ED	≥40 years	3	2	Married	Over $20,000	≥25.0	247	12.33	1.358	167.9	1	Excellent, very good, good	2
ED	≥40 years	4	2	Married	Over $20,000	≥25.0	459	19.88	2.546	124.2	1	Excellent, very good, good	2
No ED	≥40 years	3	3	Married	Over $20,000	<25.0	655	15.21	2.499	78.2	2	Excellent, very good, good	2
No ED	<40 years	1	1	Unmarried	Over $20,000	≥25.0	197	7.88	1.059	216.7	2	Excellent, very good, good	2
No ED	<40 years	3	3	Unmarried	Over $20,000	≥25.0	161	13.82	0.631	60.1	1	Excellent, very good, good	2
No ED	≥40 years	3	1	Unmarried	Over $20,000	≥25.0	459	8.83	2.128	150.3	2	Excellent, very good, good	2
No ED	<40 years	3	3	Unmarried	Over $20,000	<25.0	242	21.25	1.221	107.8	2	Excellent, very good, good	2
No ED	≥40 years	3	3	Unmarried	Under $20,000	<25.0	430	13.49	2.27	125.6	1	Excellent, very good, good	2
No ED	≥40 years	5	3	Married	Over $20,000	<25.0	416	12.54	1.788	164.6	2	Excellent, very good, good	2
No ED	≥40 years	3	3	Married	Over $20,000	≥25.0	218	5.34	0.97	42.8	1	Excellent, very good, good	2
No ED	<40 years	3	3	Unmarried	Over $20,000	≥25.0	516	4.81	2.167	94.1	2	Excellent, very good, good	2
No ED	≥40 years	1	1	Unmarried	Over $20,000	<25.0	566	24.04	2.832	140.7	2	Excellent, very good, good	2
No ED	≥40 years	1	1	Unmarried	Over $20,000	≥25.0	218	7.79	0.783	85.6	2	Fair or poor	1
No ED	<40 years	3	3	Unmarried	Over $20,000	≥25.0	155	9.14	1.027	92.2	1	Excellent, very good, good	2
ED	≥40 years	3	2	Married	Over $20,000	≥25.0	319	9.82	2.148	86.9	1	Excellent, very good, good	1
No ED	≥40 years	1	3	Married	Over $20,000	<25.0	468	12.1	2.481	147.6	2	Excellent, very good, good	2
No ED	<40 years	2	3	Married	Over $20,000	≥25.0	325	8.32	2.81	132.1	1	Excellent, very good, good	2
ED	≥40 years	3	3	Married	Over $20,000	≥25.0	145	9.82	0.667	66.8	1	Fair or poor	1
No ED	≥40 years	3	3	Married	Over $20,000	≥25.0	492	33.92	2.247	217	1	Excellent, very good, good	2
No ED	≥40 years	3	3	Married	Over $20,000	≥25.0	492	33.92	2.247	217	1	Excellent, very good, good	2
No ED	<40 years	3	1	Unmarried	Over $20,000	≥25.0	408	26.62	2.238	216.9	2	Excellent, very good, good	2
No ED	≥40 years	2	3	Married	Over $20,000	≥25.0	331	7.82	1.11	61	1	Excellent, very good, good	2
No ED	≥40 years	3	3	Married	Over $20,000	≥25.0	424	13.14	2.349	89.3	2	Excellent, very good, good	2
No ED	≥40 years	3	3	Married	Over $20,000	≥25.0	442	19.52	1.929	110.4	2	Excellent, very good, good	2
No ED	≥40 years	3	2	Married	Under $20,000	≥25.0	691	26.82	3.066	383.8	1	Excellent, very good, good	2
ED	≥40 years	3	2	Married	Over $20,000	<25.0	97	1.54	0.335	45	1	Excellent, very good, good	2
No ED	<40 years	3	3	Unmarried	Over $20,000	≥25.0	203	6.39	0.426	82	2	Excellent, very good, good	2
No ED	≥40 years	3	2	Married	Over $20,000	<25.0	541	23.52	2.611	953.4	2	Excellent, very good, good	2
No ED	≥40 years	3	3	Married	Over $20,000	<25.0	420	10.5	1.866	123.7	2	Excellent, very good, good	2
No ED	≥40 years	4	2	Unmarried	Under $20,000	<25.0	247	11.04	0.786	127.6	2	Excellent, very good, good	2
ED	≥40 years	3	1	Married	Over $20,000	≥25.0	291	10.85	0.922	93.9	1	Fair or poor	2
No ED	≥40 years	3	3	Unmarried	Over $20,000	<25.0	144	5.86	0.885	102.1	2	Excellent, very good, good	2
No ED	≥40 years	3	3	Married	Over $20,000	≥25.0	385	13.8	1.537	120.2	1	Excellent, very good, good	2
No ED	≥40 years	3	3	Married	Over $20,000	≥25.0	385	13.8	1.537	120.2	1	Excellent, very good, good	2
No ED	≥40 years	3	2	Unmarried	Under $20,000	≥25.0	376	14.31	1.31	115	2	Excellent, very good, good	2
No ED	<40 years	3	2	Unmarried	Over $20,000	<25.0	918	28.26	3.708	297.4	2	Excellent, very good, good	2
No ED	≥40 years	3	3	Married	Over $20,000	≥25.0	527	13.84	2.46	130.7	2	Excellent, very good, good	2
No ED	<40 years	2	3	Married	Over $20,000	≥25.0	434	14.53	1.925	90.1	2	Excellent, very good, good	2
No ED	≥40 years	3	3	Unmarried	Over $20,000	≥25.0	316	11.9	1.037	166.6	2	Excellent, very good, good	2
No ED	<40 years	3	3	Married	Over $20,000	≥25.0	534	20.89	1.643	186.5	2	Excellent, very good, good	2
ED	≥40 years	3	3	Married	Under $20,000	≥25.0	212	12.94	1.422	88.7	2	Excellent, very good, good	2
ED	≥40 years	3	3	Married	Under $20,000	≥25.0	212	12.94	1.422	88.7	2	Excellent, very good, good	2
ED	<40 years	5	3	Married	Over $20,000	≥25.0	293	23.19	1.341	118.7	2	Excellent, very good, good	2
No ED	≥40 years	3	2	Married	Over $20,000	≥25.0	372	11.6	1.664	86.3	1	Excellent, very good, good	2
No ED	<40 years	1	3	Married	Over $20,000	≥25.0	211	10.74	0.778	120.7	2	Excellent, very good, good	2
No ED	<40 years	3	3	Unmarried	Over $20,000	≥25.0	336	23.87	1.499	145.9	2	Excellent, very good, good	2
No ED	≥40 years	2	1	Married	Under $20,000	≥25.0	233	19.08	0.931	88.8	1	Fair or poor	1
ED	≥40 years	1	3	Married	Over $20,000	≥25.0	374	14.27	1.626	88.1	1	Excellent, very good, good	1
No ED	≥40 years	3	3	Married	Over $20,000	<25.0	263	14.88	1.021	75.5	2	Excellent, very good, good	2
No ED	≥40 years	3	3	Married	Over $20,000	≥25.0	218	7.24	0.9	141.6	2	Excellent, very good, good	2
No ED	≥40 years	1	3	Married	Under $20,000	≥25.0	277	10.81	1.047	110.9	2	Fair or poor	2
No ED	<40 years	3	3	Unmarried	Over $20,000	≥25.0	464	19.85	2.17	179	2	Excellent, very good, good	2
No ED	<40 years	1	1	Unmarried	Over $20,000	<25.0	283	13.86	1.769	204	2	Excellent, very good, good	2
No ED	<40 years	3	2	Married	Over $20,000	≥25.0	165	8.25	0.768	71	2	Excellent, very good, good	2
ED	≥40 years	3	1	Unmarried	Over $20,000	≥25.0	137	5.02	0.75	96.8	1	Excellent, very good, good	1
ED	≥40 years	4	1	Married	Over $20,000	≥25.0	408	19.42	1.085	233.5	1	Excellent, very good, good	1
No ED	<40 years	3	2	Unmarried	Over $20,000	≥25.0	34	3.01	0.297	26	1	Excellent, very good, good	2
No ED	≥40 years	1	1	Married	Over $20,000	≥25.0	498	11.66	1.725	143.4	2	Excellent, very good, good	2
No ED	<40 years	1	3	Married	Over $20,000	≥25.0	384	17.98	2.037	224.1	2	Excellent, very good, good	2
No ED	<40 years	4	3	Unmarried	Over $20,000	≥25.0	169	9.1	1.008	169.6	2	Excellent, very good, good	2
ED	≥40 years	3	3	Unmarried	Under $20,000	≥25.0	212	6.03	0.98	57	2	Excellent, very good, good	2
No ED	<40 years	1	1	Unmarried	Over $20,000	<25.0	183	14.37	1.232	133	2	Excellent, very good, good	2
No ED	<40 years	3	2	Married	Over $20,000	≥25.0	259	14.79	1.444	157	2	Excellent, very good, good	2
ED	≥40 years	4	1	Married	Under $20,000	<25.0	46	4.75	0.225	20.9	1	Excellent, very good, good	2
ED	≥40 years	4	1	Married	Under $20,000	<25.0	46	4.75	0.225	20.9	1	Excellent, very good, good	2
ED	≥40 years	4	1	Married	Under $20,000	<25.0	46	4.75	0.225	20.9	1	Excellent, very good, good	2
No ED	≥40 years	3	1	Unmarried	Under $20,000	≥25.0	122	12.94	0.191	38.1	2	Excellent, very good, good	2
No ED	<40 years	3	3	Unmarried	Over $20,000	<25.0	433	13.83	1.727	93.2	2	Excellent, very good, good	2
No ED	<40 years	1	3	Unmarried	Over $20,000	≥25.0	405	16.14	1.646	118.4	2	Excellent, very good, good	2
ED	≥40 years	3	2	Married	Over $20,000	≥25.0	253	10.25	1.088	55.1	2	Excellent, very good, good	2
No ED	≥40 years	3	1	Unmarried	Under $20,000	<25.0	32	1.39	0.412	6.2	2	Excellent, very good, good	2
No ED	<40 years	4	3	Unmarried	Under $20,000	≥25.0	295	12.15	1.333	97	2	Fair or poor	2
No ED	<40 years	1	2	Married	Over $20,000	≥25.0	283	29.76	1.879	143.8	1	Excellent, very good, good	2
No ED	≥40 years	4	2	Married	Over $20,000	≥25.0	185	9.12	1.054	99	1	Fair or poor	1
No ED	<40 years	3	3	Married	Over $20,000	<25.0	414	20.52	1.565	248.6	2	Excellent, very good, good	2
No ED	<40 years	1	2	Married	Over $20,000	<25.0	394	26.19	2.063	119.6	2	Excellent, very good, good	2
No ED	≥40 years	1	1	Married	Over $20,000	≥25.0	481	14.86	1.859	201.1	2	Excellent, very good, good	2
No ED	≥40 years	1	1	Married	Over $20,000	≥25.0	132	3.57	0.701	86.4	2	Fair or poor	2
No ED	≥40 years	3	3	Unmarried	Over $20,000	≥25.0	401	16.65	2.07	192.3	2	Excellent, very good, good	2
ED	≥40 years	3	3	Married	Over $20,000	≥25.0	196	5.26	0.76	66.3	1	Fair or poor	1
No ED	<40 years	4	2	Unmarried	Under $20,000	≥25.0	181	10.5	0.439	189.2	1	Excellent, very good, good	2
No ED	≥40 years	3	3	Married	Over $20,000	≥25.0	228	14.87	1.146	121.9	2	Excellent, very good, good	2
No ED	<40 years	4	1	Unmarried	Over $20,000	≥25.0	305	10.17	1.482	100.4	2	Excellent, very good, good	2
No ED	≥40 years	1	2	Married	Over $20,000	≥25.0	101	2.79	0.381	55.5	2	Excellent, very good, good	2
No ED	<40 years	3	2	Married	Over $20,000	<25.0	227	12.81	1.438	65.1	2	Excellent, very good, good	2
ED	≥40 years	2	1	Married	Under $20,000	≥25.0	179	5.34	0.568	39.1	2	Fair or poor	2
No ED	≥40 years	1	2	Married	Over $20,000	≥25.0	229	6.39	1.058	80.7	2	Excellent, very good, good	2
No ED	≥40 years	3	3	Married	Over $20,000	<25.0	358	13.98	1.645	126.4	2	Excellent, very good, good	2
No ED	≥40 years	3	3	Married	Over $20,000	≥25.0	285	8.1	0.83	70.6	2	Excellent, very good, good	2
No ED	<40 years	3	3	Unmarried	Over $20,000	≥25.0	886	17.89	3.431	282	2	Excellent, very good, good	2
ED	≥40 years	3	3	Married	Over $20,000	≥25.0	252	11.08	1.065	141.9	1	Excellent, very good, good	2
No ED	≥40 years	3	2	Married	Over $20,000	≥25.0	287	14.48	1.369	144	2	Excellent, very good, good	2
ED	≥40 years	4	1	Unmarried	Over $20,000	<25.0	109	5.19	0.672	74.9	2	Excellent, very good, good	2
No ED	<40 years	1	1	Married	Over $20,000	≥25.0	476	17.3	2.656	283.6	2	Excellent, very good, good	2
No ED	<40 years	3	3	Married	Over $20,000	≥25.0	267	10.06	1.505	93.7	1	Excellent, very good, good	2
No ED	<40 years	3	3	Married	Over $20,000	≥25.0	267	10.06	1.505	93.7	1	Excellent, very good, good	2
ED	≥40 years	3	3	Unmarried	Over $20,000	<25.0	218	10.39	0.943	54.6	2	Excellent, very good, good	2
No ED	<40 years	4	3	Unmarried	Over $20,000	<25.0	257	5.91	1.102	85.5	2	Excellent, very good, good	2
No ED	<40 years	1	1	Unmarried	Over $20,000	<25.0	520	24.85	2.705	266.4	2	Fair or poor	2
No ED	<40 years	3	1	Married	Over $20,000	<25.0	434	24.05	2.126	153.3	2	Excellent, very good, good	2
No ED	<40 years	3	1	Married	Over $20,000	<25.0	434	24.05	2.126	153.3	2	Excellent, very good, good	2
No ED	≥40 years	4	1	Married	Over $20,000	<25.0	73	2.85	0.479	35.8	2	Excellent, very good, good	2
ED	≥40 years	3	3	Married	Over $20,000	≥25.0	273	18.14	1.249	144.4	1	Excellent, very good, good	2
No ED	<40 years	2	2	Married	Under $20,000	≥25.0	351	13.47	1.616	106.9	2	Excellent, very good, good	2
No ED	<40 years	3	3	Married	Over $20,000	≥25.0	288	15.7	1.758	184.7	1	Excellent, very good, good	2
No ED	≥40 years	3	1	Unmarried	Under $20,000	≥25.0	276	9.22	1.165	73.5	2	Excellent, very good, good	2
No ED	≥40 years	3	3	Married	Over $20,000	≥25.0	257	9.9	0.913	128.4	1	Excellent, very good, good	1
ED	≥40 years	3	3	Married	Over $20,000	≥25.0	206	9.67	0.978	98.7	1	Excellent, very good, good	2
No ED	≥40 years	3	3	Married	Over $20,000	≥25.0	123	5.95	0.94	91.4	2	Excellent, very good, good	2
ED	≥40 years	3	2	Unmarried	Over $20,000	≥25.0	291	9.56	1.563	106.7	1	Fair or poor	1
No ED	≥40 years	4	1	Unmarried	Over $20,000	≥25.0	62	2.67	0.349	32.8	2	Fair or poor	2
No ED	<40 years	3	3	Married	Over $20,000	≥25.0	196	7.16	0.866	39.2	2	Excellent, very good, good	2
No ED	≥40 years	3	3	Married	Over $20,000	≥25.0	744	26.48	3.448	113.1	2	Excellent, very good, good	2
ED	≥40 years	5	3	Married	Over $20,000	≥25.0	131	5.1	0.683	130.5	1	Excellent, very good, good	2
No ED	≥40 years	3	3	Married	Over $20,000	≥25.0	468	29.75	1.634	152.9	2	Excellent, very good, good	2
No ED	<40 years	3	3	Married	Over $20,000	≥25.0	324	36.41	1.861	226.4	2	Excellent, very good, good	2
No ED	<40 years	3	3	Married	Over $20,000	<25.0	441	11.95	1.435	152	2	Excellent, very good, good	2
No ED	≥40 years	3	2	Married	Over $20,000	≥25.0	287	29.47	1.412	197.4	2	Excellent, very good, good	2
No ED	≥40 years	3	3	Married	Over $20,000	<25.0	616	17.39	2.716	123.8	2	Excellent, very good, good	2
No ED	≥40 years	3	2	Married	Over $20,000	≥25.0	385	16.48	1.397	97.4	2	Fair or poor	2
No ED	<40 years	1	1	Married	Over $20,000	≥25.0	686	45.08	3.778	354.9	2	Excellent, very good, good	2
ED	≥40 years	3	1	Unmarried	Over $20,000	≥25.0	388	10.37	2.483	188.5	1	Excellent, very good, good	2
No ED	≥40 years	3	2	Unmarried	Under $20,000	≥25.0	299	13.08	1.497	145.6	2	Excellent, very good, good	2
ED	≥40 years	3	2	Married	Over $20,000	≥25.0	375	26.15	1.577	134.7	1	Excellent, very good, good	1
No ED	<40 years	5	3	Married	Over $20,000	<25.0	477	15.5	2.333	122.5	2	Excellent, very good, good	2
No ED	≥40 years	3	1	Married	Over $20,000	≥25.0	410	12.69	2.246	202.4	2	Excellent, very good, good	2
No ED	≥40 years	1	1	Married	Over $20,000	≥25.0	502	12.82	1.749	139.2	2	Fair or poor	2
ED	<40 years	1	1	Unmarried	Over $20,000	≥25.0	177	5.92	0.631	114.2	2	Fair or poor	3
ED	≥40 years	3	3	Married	Over $20,000	≥25.0	308	9.1	0.966	83.8	1	Excellent, very good, good	2
No ED	<40 years	1	3	Unmarried	Under $20,000	≥25.0	286	19.04	0.977	160.8	2	Excellent, very good, good	2
ED	≥40 years	2	1	Married	Over $20,000	≥25.0	289	7.07	0.974	76.7	2	Fair or poor	2
No ED	<40 years	4	2	Married	Under $20,000	≥25.0	291	25.57	1.552	156.8	2	Excellent, very good, good	2
No ED	≥40 years	1	3	Married	Over $20,000	<25.0	196	7.56	0.942	104.2	2	Fair or poor	1
No ED	<40 years	3	3	Unmarried	Over $20,000	<25.0	289	17.93	2.313	83.8	2	Excellent, very good, good	2
No ED	≥40 years	1	1	Married	Over $20,000	≥25.0	244	5.4	1.372	74.4	2	Fair or poor	2
No ED	<40 years	3	2	Unmarried	Over $20,000	≥25.0	489	37.15	3.884	343.4	2	Excellent, very good, good	2
No ED	<40 years	3	3	Married	Over $20,000	≥25.0	212	18.28	0.956	111.2	2	Excellent, very good, good	2
No ED	≥40 years	3	3	Married	Over $20,000	≥25.0	322	11.75	1.147	96.7	2	Excellent, very good, good	2
ED	≥40 years	2	1	Married	Under $20,000	<25.0	251	12.53	1.438	135.2	1	Excellent, very good, good	2
ED	≥40 years	4	3	Unmarried	Under $20,000	≥25.0	196	4.3	0.837	29.2	2	Excellent, very good, good	2
ED	≥40 years	4	3	Unmarried	Under $20,000	≥25.0	196	4.3	0.837	29.2	2	Excellent, very good, good	2
ED	≥40 years	3	3	Married	Over $20,000	≥25.0	530	15.3	1.392	91.3	2	Excellent, very good, good	2
No ED	<40 years	3	2	Married	Over $20,000	≥25.0	147	9.81	0.674	79.5	2	Fair or poor	1
ED	≥40 years	2	3	Married	Over $20,000	<25.0	217	4.86	0.978	67.5	1	Excellent, very good, good	2
No ED	≥40 years	3	1	Married	Under $20,000	≥25.0	309	6.4	1.056	100	1	Excellent, very good, good	1
No ED	≥40 years	3	1	Married	Over $20,000	≥25.0	151	10.37	0.687	111.3	2	Excellent, very good, good	2
No ED	≥40 years	3	3	Married	Over $20,000	≥25.0	212	11.08	0.939	67.5	1	Excellent, very good, good	2
No ED	≥40 years	3	1	Married	Over $20,000	≥25.0	96	6.55	0.335	70.9	1	Excellent, very good, good	3
No ED	≥40 years	3	3	Married	Over $20,000	≥25.0	239	5.84	0.812	121.9	2	Excellent, very good, good	2
No ED	<40 years	3	1	Unmarried	Over $20,000	≥25.0	347	18.53	1.661	195.8	2	Excellent, very good, good	2
ED	≥40 years	2	1	Married	Under $20,000	≥25.0	302	9.71	1.196	106.4	2	Excellent, very good, good	2
No ED	<40 years	2	1	Unmarried	Under $20,000	<25.0	180	11.78	1.055	73.5	2	Fair or poor	2
No ED	≥40 years	3	3	Married	Over $20,000	≥25.0	248	8.64	0.684	71.8	2	Excellent, very good, good	2
ED	≥40 years	3	3	Married	Over $20,000	≥25.0	492	20.11	1.671	88.4	2	Excellent, very good, good	2
ED	≥40 years	3	3	Married	Over $20,000	≥25.0	492	20.11	1.671	88.4	2	Excellent, very good, good	2
No ED	≥40 years	3	3	Unmarried	Over $20,000	≥25.0	231	10.59	1.183	150.7	1	Excellent, very good, good	2
No ED	≥40 years	3	3	Married	Over $20,000	≥25.0	381	12.06	1.527	118.9	2	Excellent, very good, good	2
No ED	≥40 years	3	2	Married	Over $20,000	<25.0	87	5.75	0.707	24.5	2	Excellent, very good, good	2
ED	≥40 years	3	3	Married	Over $20,000	≥25.0	338	31.86	1.922	180.7	2	Excellent, very good, good	2
No ED	<40 years	3	2	Unmarried	Over $20,000	≥25.0	357	12.26	1.177	146.4	2	Excellent, very good, good	2
No ED	≥40 years	3	3	Married	Over $20,000	≥25.0	277	17.69	1.353	138.5	1	Excellent, very good, good	1
No ED	<40 years	3	1	Unmarried	Over $20,000	≥25.0	1070	47.36	2.764	478.8	2	Excellent, very good, good	2
No ED	≥40 years	3	3	Married	Over $20,000	<25.0	285	22.08	1.082	162	2	Excellent, very good, good	2
No ED	≥40 years	1	2	Married	Over $20,000	≥25.0	203	10.56	0.784	53.8	2	Excellent, very good, good	1
No ED	<40 years	3	2	Married	Under $20,000	<25.0	234	9.29	1.23	117.4	2	Excellent, very good, good	2
ED	≥40 years	3	1	Married	Over $20,000	≥25.0	195	5.83	1.026	98.8	2	Excellent, very good, good	2
No ED	≥40 years	4	1	Married	Over $20,000	≥25.0	189	9.61	1.363	132.8	2	Excellent, very good, good	2
No ED	<40 years	3	2	Married	Over $20,000	≥25.0	485	28.19	2.173	159.1	2	Excellent, very good, good	2
ED	≥40 years	4	1	Married	Under $20,000	≥25.0	328	8.52	1.662	79.3	1	Fair or poor	2
ED	≥40 years	3	3	Married	Over $20,000	≥25.0	358	23.97	1.468	109.3	1	Fair or poor	1
No ED	<40 years	4	2	Unmarried	Over $20,000	≥25.0	181	9.99	1.323	79.6	2	Excellent, very good, good	2
ED	≥40 years	1	1	Married	Over $20,000	≥25.0	638	18.77	2.648	299.9	2	Fair or poor	1
No ED	<40 years	5	2	Married	Over $20,000	≥25.0	229	12.23	1.325	108.9	2	Excellent, very good, good	1
ED	≥40 years	3	3	Married	Under $20,000	≥25.0	190	6.31	0.609	57	1	Excellent, very good, good	2
ED	≥40 years	1	3	Married	Over $20,000	≥25.0	292	8.28	1.495	156.2	2	Fair or poor	2
No ED	<40 years	1	3	Married	Over $20,000	≥25.0	252	11.42	0.909	99.8	2	Excellent, very good, good	2
ED	<40 years	1	1	Unmarried	Over $20,000	≥25.0	437	10.94	2.536	175.5	2	Excellent, very good, good	2
No ED	≥40 years	3	2	Married	Over $20,000	≥25.0	384	16.96	1.843	146.9	1	Excellent, very good, good	2
No ED	≥40 years	3	3	Married	Over $20,000	≥25.0	195	5.25	1.154	22.9	1	Excellent, very good, good	2
No ED	≥40 years	3	3	Married	Over $20,000	<25.0	435	35.97	2.126	169.1	2	Excellent, very good, good	2
No ED	≥40 years	3	3	Married	Over $20,000	≥25.0	387	23.78	1.449	112.1	2	Excellent, very good, good	2
No ED	≥40 years	3	1	Married	Under $20,000	<25.0	240	10.49	0.862	112.6	2	Fair or poor	2
No ED	≥40 years	1	2	Married	Over $20,000	≥25.0	681	24.74	3.817	421.5	2	Excellent, very good, good	2
ED	<40 years	1	1	Married	Over $20,000	≥25.0	442	6.5	1.827	192.3	2	Fair or poor	2
No ED	<40 years	4	3	Unmarried	Over $20,000	≥25.0	173	21.38	1.013	100.1	2	Excellent, very good, good	2
No ED	≥40 years	3	2	Married	Over $20,000	<25.0	228	12.07	1.18	90	2	Excellent, very good, good	2
No ED	≥40 years	4	1	Married	Under $20,000	<25.0	371	28.82	1.803	156	2	Fair or poor	2
No ED	<40 years	4	1	Married	Over $20,000	<25.0	368	17.08	1.854	114.4	2	Excellent, very good, good	2
No ED	≥40 years	3	3	Married	Over $20,000	≥25.0	508	30.94	1.784	162.8	1	Excellent, very good, good	2
ED	≥40 years	3	3	Unmarried	Under $20,000	≥25.0	254	10.75	1.342	136.4	2	Fair or poor	1
No ED	<40 years	2	2	Married	Under $20,000	≥25.0	27	1.46	0.101	10.6	2	Fair or poor	2
No ED	<40 years	3	2	Married	Under $20,000	≥25.0	647	14.66	2.353	154.1	2	Fair or poor	2
ED	≥40 years	3	1	Unmarried	Under $20,000	≥25.0	76	2.95	0.397	77.2	1	Excellent, very good, good	2
ED	≥40 years	3	3	Married	Over $20,000	<25.0	176	6.93	0.807	68.9	2	Excellent, very good, good	2
ED	≥40 years	4	1	Married	Under $20,000	≥25.0	121	4.23	0.698	47.7	1	Fair or poor	2
No ED	≥40 years	3	3	Married	Over $20,000	≥25.0	221	4.71	0.988	68.7	2	Excellent, very good, good	2
ED	≥40 years	3	3	Unmarried	Under $20,000	<25.0	204	13.71	0.632	97.8	1	Fair or poor	2
ED	≥40 years	4	3	Married	Under $20,000	≥25.0	371	12.9	1.163	191.1	2	Excellent, very good, good	1
ED	<40 years	4	3	Unmarried	Over $20,000	≥25.0	192	24.12	0.92	144.8	2	Excellent, very good, good	2
No ED	≥40 years	4	3	Married	Over $20,000	<25.0	136	6.91	0.704	76.8	1	Excellent, very good, good	2
No ED	≥40 years	1	1	Unmarried	Over $20,000	≥25.0	396	8.55	2.457	405.8	2	Fair or poor	2
ED	≥40 years	3	1	Married	Over $20,000	≥25.0	128	7.96	0.636	53.1	1	Excellent, very good, good	2
No ED	≥40 years	4	3	Married	Over $20,000	≥25.0	311	5.4	1.842	228.1	1	Excellent, very good, good	2
ED	<40 years	2	3	Unmarried	Under $20,000	<25.0	298	6.55	1.794	153.4	2	Excellent, very good, good	2
No ED	≥40 years	4	2	Unmarried	Over $20,000	<25.0	453	17.59	2.909	154.6	2	Excellent, very good, good	2
No ED	<40 years	1	3	Married	Over $20,000	≥25.0	330	14.67	1.195	96	2	Fair or poor	2
No ED	≥40 years	3	2	Married	Over $20,000	≥25.0	290	15.49	1.587	125.7	2	Excellent, very good, good	2
No ED	≥40 years	4	3	Married	Over $20,000	≥25.0	631	18.99	4.091	864.8	2	Fair or poor	2
No ED	≥40 years	3	3	Married	Over $20,000	≥25.0	350	10.74	1.125	90.8	2	Excellent, very good, good	2
No ED	<40 years	4	1	Unmarried	Over $20,000	≥25.0	285	5.67	0.925	92.9	1	Excellent, very good, good	2
No ED	<40 years	4	3	Unmarried	Over $20,000	≥25.0	476	21.88	1.661	97.7	1	Excellent, very good, good	2
No ED	≥40 years	1	3	Married	Over $20,000	<25.0	427	12.67	1.606	98	2	Excellent, very good, good	2
No ED	≥40 years	1	2	Married	Over $20,000	≥25.0	434	19.7	2.643	238	2	Excellent, very good, good	2
No ED	<40 years	4	1	Unmarried	Over $20,000	≥25.0	1268	60.25	4.934	341.5	2	Excellent, very good, good	2
No ED	≥40 years	3	3	Married	Over $20,000	≥25.0	451	26.98	2.302	162.4	2	Excellent, very good, good	2
No ED	≥40 years	3	3	Married	Over $20,000	≥25.0	451	26.98	2.302	162.4	2	Excellent, very good, good	2
No ED	<40 years	3	3	Married	Over $20,000	<25.0	605	22.42	1.824	197.8	2	Excellent, very good, good	2
ED	≥40 years	3	2	Married	Under $20,000	<25.0	187	6.01	0.764	57.9	2	Excellent, very good, good	2
No ED	<40 years	4	2	Unmarried	Over $20,000	≥25.0	406	15.97	1.971	295.3	2	Excellent, very good, good	2
ED	≥40 years	4	1	Married	Over $20,000	≥25.0	109	3.2	0.657	27.7	1	Excellent, very good, good	2
ED	<40 years	1	1	Unmarried	Over $20,000	≥25.0	59	2.12	0.226	11.9	2	Excellent, very good, good	2
No ED	≥40 years	3	1	Unmarried	Under $20,000	<25.0	2028	60.24	8.213	509.2	2	Excellent, very good, good	2
No ED	<40 years	1	1	Married	Over $20,000	<25.0	218	12.59	1.015	110.7	2	Excellent, very good, good	2
No ED	<40 years	4	3	Unmarried	Under $20,000	≥25.0	364	10.08	1.24	141.9	2	Fair or poor	2
No ED	<40 years	1	1	Unmarried	Under $20,000	≥25.0	189	7.34	1.108	104.1	2	Fair or poor	2
No ED	<40 years	1	3	Married	Over $20,000	≥25.0	309	12.8	1.542	131.8	2	Excellent, very good, good	2
No ED	≥40 years	3	3	Married	Over $20,000	≥25.0	323	5.86	0.97	88.8	2	Excellent, very good, good	2
ED	≥40 years	4	1	Married	Under $20,000	≥25.0	95	6.94	0.364	40.1	1	Fair or poor	1
ED	≥40 years	3	1	Married	Under $20,000	<25.0	202	6.77	1.301	87.9	2	Fair or poor	2
No ED	<40 years	2	3	Unmarried	Over $20,000	≥25.0	243	9.34	1.249	98.9	2	Excellent, very good, good	2
No ED	<40 years	3	2	Married	Over $20,000	<25.0	309	16.89	1.031	100.7	2	Excellent, very good, good	2
ED	≥40 years	3	2	Unmarried	Over $20,000	≥25.0	277	7.52	0.878	115.3	1	Excellent, very good, good	2
No ED	<40 years	1	3	Unmarried	Over $20,000	<25.0	548	27.02	2.847	435.5	2	Excellent, very good, good	2
No ED	<40 years	3	2	Married	Over $20,000	≥25.0	183	16.53	0.867	119.4	2	Excellent, very good, good	2
ED	≥40 years	2	1	Unmarried	Under $20,000	<25.0	429	22.5	1.616	232.7	2	Excellent, very good, good	2
No ED	<40 years	4	3	Married	Over $20,000	≥25.0	159	6.44	1.042	90.7	2	Excellent, very good, good	2
No ED	<40 years	1	1	Unmarried	Over $20,000	≥25.0	180	5.51	1.622	64.5	2	Excellent, very good, good	2
No ED	≥40 years	3	3	Married	Over $20,000	≥25.0	294	10.75	1.099	180.8	2	Excellent, very good, good	2
No ED	<40 years	3	2	Unmarried	Over $20,000	<25.0	293	10.21	1.415	45.6	2	Excellent, very good, good	2
No ED	<40 years	1	2	Unmarried	Over $20,000	≥25.0	504	15.72	2.055	85.3	2	Excellent, very good, good	2
ED	≥40 years	2	1	Married	Under $20,000	<25.0	195	4.98	0.492	64.7	1	Excellent, very good, good	2
No ED	≥40 years	4	2	Married	Over $20,000	≥25.0	249	21.41	1.186	153.8	2	Excellent, very good, good	2
No ED	<40 years	4	3	Unmarried	Over $20,000	≥25.0	132	6.31	0.716	65	1	Excellent, very good, good	2
No ED	<40 years	3	3	Unmarried	Over $20,000	≥25.0	330	7.23	1.768	66.4	2	Fair or poor	2
No ED	<40 years	1	3	Unmarried	Over $20,000	<25.0	491	26.24	2.641	409.3	2	Fair or poor	2
ED	<40 years	3	1	Married	Over $20,000	≥25.0	262	14.16	1.652	147.2	1	Fair or poor	1
ED	<40 years	3	1	Married	Over $20,000	≥25.0	262	14.16	1.652	147.2	1	Fair or poor	1
No ED	≥40 years	3	3	Married	Over $20,000	<25.0	470	15.09	2.074	263.4	2	Excellent, very good, good	2
No ED	≥40 years	3	2	Unmarried	Over $20,000	≥25.0	610	36.41	2.364	265.5	2	Excellent, very good, good	2
ED	≥40 years	3	1	Unmarried	Under $20,000	<25.0	215	6.68	0.483	46.9	1	Excellent, very good, good	2
No ED	<40 years	2	3	Unmarried	Over $20,000	<25.0	317	12.87	1.74	159.4	2	Excellent, very good, good	2
No ED	≥40 years	3	3	Married	Over $20,000	≥25.0	374	12.16	0.885	103.2	2	Excellent, very good, good	2
ED	≥40 years	4	1	Unmarried	Over $20,000	<25.0	328	14.42	1.418	121.4	2	Excellent, very good, good	2
ED	≥40 years	1	1	Married	Under $20,000	≥25.0	334	17.39	1.417	109.6	2	Fair or poor	1
No ED	<40 years	3	3	Unmarried	Over $20,000	≥25.0	316	17.42	1.941	182.6	2	Excellent, very good, good	2
ED	≥40 years	1	1	Married	Under $20,000	≥25.0	279	8.68	1.033	152.6	1	Fair or poor	1
No ED	≥40 years	2	3	Unmarried	Over $20,000	≥25.0	286	22.23	1.295	140.6	2	Excellent, very good, good	2
No ED	<40 years	1	1	Married	Over $20,000	<25.0	288	16.22	0.925	97.6	2	Excellent, very good, good	2
ED	≥40 years	3	3	Married	Over $20,000	≥25.0	373	5.95	1.384	38.6	2	Excellent, very good, good	2
No ED	≥40 years	3	3	Married	Over $20,000	≥25.0	400	13.95	2.025	105.3	2	Excellent, very good, good	2
No ED	≥40 years	3	3	Married	Over $20,000	≥25.0	370	26.7	1.872	163.8	2	Excellent, very good, good	2
ED	≥40 years	1	3	Married	Over $20,000	≥25.0	238	10.84	0.978	127.8	2	Excellent, very good, good	2
No ED	≥40 years	1	2	Married	Over $20,000	≥25.0	410	41.62	1.624	119.2	2	Excellent, very good, good	2
No ED	≥40 years	3	1	Married	Over $20,000	≥25.0	254	33.55	1.26	98.6	1	Fair or poor	2
No ED	≥40 years	3	1	Married	Over $20,000	≥25.0	182	4.67	0.624	59.9	2	Excellent, very good, good	2
No ED	<40 years	4	1	Unmarried	Over $20,000	<25.0	371	19.28	2.21	231.7	2	Excellent, very good, good	2
No ED	≥40 years	3	3	Unmarried	Over $20,000	≥25.0	676	20.62	2.405	318.2	2	Excellent, very good, good	2
No ED	<40 years	3	2	Unmarried	Over $20,000	<25.0	324	21.58	1.257	101.8	2	Excellent, very good, good	2
No ED	≥40 years	3	2	Unmarried	Under $20,000	<25.0	190	12.44	1.032	99.6	2	Fair or poor	2
No ED	<40 years	5	1	Married	Over $20,000	≥25.0	275	10.36	1.413	131	2	Excellent, very good, good	2
No ED	≥40 years	1	3	Married	Over $20,000	≥25.0	359	14.44	1.705	69.6	1	Excellent, very good, good	2
No ED	≥40 years	4	2	Unmarried	Under $20,000	<25.0	187	7.42	0.958	168.5	2	Excellent, very good, good	2
ED	≥40 years	3	2	Married	Over $20,000	≥25.0	401	13.95	1.067	83.6	1	Fair or poor	1
No ED	≥40 years	2	3	Married	Over $20,000	≥25.0	518	16.23	2.006	183.7	2	Excellent, very good, good	2
ED	≥40 years	4	2	Unmarried	Over $20,000	<25.0	169	6.9	1.056	87.4	1	Fair or poor	2
No ED	<40 years	4	3	Unmarried	Over $20,000	<25.0	372	23.28	1.718	161.4	2	Excellent, very good, good	2
No ED	<40 years	4	3	Unmarried	Over $20,000	<25.0	372	23.28	1.718	161.4	2	Excellent, very good, good	2
No ED	≥40 years	1	1	Married	Over $20,000	<25.0	581	18.28	2.43	134	2	Fair or poor	2
ED	≥40 years	4	1	Married	Over $20,000	<25.0	104	8.78	0.478	100.6	2	Fair or poor	2
No ED	≥40 years	4	3	Unmarried	Over $20,000	≥25.0	205	2.63	0.667	103.3	2	Fair or poor	2
No ED	<40 years	1	1	Married	Over $20,000	≥25.0	490	18.96	1.99	86.8	2	Fair or poor	2
No ED	≥40 years	1	1	Married	Over $20,000	≥25.0	424	11.86	2.504	152.6	2	Excellent, very good, good	2
No ED	≥40 years	4	3	Unmarried	Over $20,000	≥25.0	284	6.89	1.128	69.4	1	Excellent, very good, good	2
No ED	≥40 years	3	1	Unmarried	Under $20,000	≥25.0	178	7.05	1.18	89.6	1	Excellent, very good, good	1
ED	≥40 years	3	2	Unmarried	Over $20,000	≥25.0	292	8.93	1.285	187.4	2	Excellent, very good, good	2
ED	≥40 years	3	3	Married	Over $20,000	≥25.0	354	10.18	1.283	143.4	2	Excellent, very good, good	2
No ED	≥40 years	3	3	Married	Over $20,000	≥25.0	360	10.34	1.608	104.9	1	Excellent, very good, good	2
ED	≥40 years	3	3	Married	Over $20,000	<25.0	327	14.74	1.303	97	1	Excellent, very good, good	2
No ED	<40 years	3	3	Married	Over $20,000	<25.0	415	16.5	2.212	226.1	2	Excellent, very good, good	2
ED	≥40 years	3	3	Married	Over $20,000	≥25.0	400	17.39	1.762	104.1	2	Excellent, very good, good	2
No ED	≥40 years	3	3	Unmarried	Over $20,000	≥25.0	291	14.1	1.106	82.5	2	Excellent, very good, good	2
No ED	<40 years	3	2	Married	Over $20,000	≥25.0	366	11.07	1.553	165.9	2	Excellent, very good, good	2
No ED	≥40 years	3	2	Married	Over $20,000	<25.0	692	37.29	3.787	185.3	2	Excellent, very good, good	2
No ED	<40 years	3	3	Married	Over $20,000	<25.0	541	46.73	6.565	517.5	2	Excellent, very good, good	2
No ED	<40 years	3	2	Unmarried	Over $20,000	<25.0	317	23.95	1.571	165.9	2	Excellent, very good, good	2
No ED	<40 years	4	2	Unmarried	Over $20,000	≥25.0	78	5.36	0.472	25.8	2	Excellent, very good, good	2
No ED	≥40 years	3	1	Married	Over $20,000	≥25.0	406	9.98	1.536	106.9	2	Excellent, very good, good	2
No ED	<40 years	3	1	Married	Over $20,000	<25.0	432	24.41	1.653	242.3	2	Excellent, very good, good	2
No ED	≥40 years	3	2	Married	Over $20,000	≥25.0	285	10.8	0.938	83.7	2	Fair or poor	2
ED	≥40 years	3	3	Married	Over $20,000	≥25.0	226	22.45	1.398	74.8	1	Excellent, very good, good	2
No ED	≥40 years	3	2	Unmarried	Over $20,000	≥25.0	295	16.64	1.455	85.6	2	Excellent, very good, good	2
No ED	≥40 years	3	2	Married	Over $20,000	≥25.0	265	8.46	1.434	173.2	1	Fair or poor	2
ED	≥40 years	3	1	Married	Under $20,000	≥25.0	185	9.55	0.835	66.6	2	Excellent, very good, good	3
No ED	<40 years	3	2	Married	Over $20,000	≥25.0	443	13.04	2.421	230	2	Excellent, very good, good	2
No ED	≥40 years	3	2	Married	Over $20,000	≥25.0	357	8.22	1.157	87.3	2	Excellent, very good, good	2
No ED	<40 years	3	3	Married	Over $20,000	≥25.0	239	10.42	1.186	108.1	2	Excellent, very good, good	2
No ED	<40 years	1	3	Married	Over $20,000	<25.0	154	2.73	0.981	20.4	2	Excellent, very good, good	2
No ED	≥40 years	3	2	Married	Over $20,000	≥25.0	303	7.02	1.914	144.7	1	Fair or poor	2
ED	≥40 years	3	3	Married	Over $20,000	≥25.0	93	3.25	0.462	32.7	1	Excellent, very good, good	2
ED	≥40 years	3	2	Married	Over $20,000	≥25.0	332	9.57	1.31	262.5	1	Fair or poor	1
No ED	≥40 years	3	3	Married	Over $20,000	≥25.0	405	6.37	1.343	51.8	2	Excellent, very good, good	2
No ED	≥40 years	4	3	Unmarried	Over $20,000	≥25.0	407	8.7	1.952	48.8	2	Excellent, very good, good	1
ED	≥40 years	3	1	Married	Under $20,000	<25.0	334	14.67	1.113	131.5	2	Excellent, very good, good	2
No ED	<40 years	3	2	Married	Over $20,000	≥25.0	279	17.12	1.206	106.6	2	Excellent, very good, good	2
No ED	≥40 years	4	2	Unmarried	Over $20,000	<25.0	212	10.27	1.239	85.2	2	Excellent, very good, good	2
No ED	<40 years	1	3	Unmarried	Over $20,000	≥25.0	290	13.71	1.505	111.4	2	Excellent, very good, good	2
No ED	≥40 years	4	1	Unmarried	Over $20,000	<25.0	394	17.65	2.018	147.8	2	Excellent, very good, good	2
No ED	≥40 years	1	3	Married	Over $20,000	≥25.0	334	23.51	2.436	203.6	1	Fair or poor	2
No ED	<40 years	3	3	Unmarried	Over $20,000	<25.0	136	4.47	0.676	56	2	Excellent, very good, good	2
ED	<40 years	1	1	Married	Over $20,000	≥25.0	307	14.72	1.028	95.3	2	Fair or poor	2
No ED	<40 years	4	2	Married	Over $20,000	≥25.0	236	8.83	0.985	144	2	Excellent, very good, good	2
No ED	≥40 years	3	3	Married	Over $20,000	≥25.0	344	12.34	1.354	89.1	1	Excellent, very good, good	2
ED	≥40 years	3	3	Married	Over $20,000	≥25.0	462	12.95	2.579	133.7	2	Excellent, very good, good	2
No ED	≥40 years	3	1	Unmarried	Under $20,000	<25.0	188	5.77	0.541	132.1	1	Fair or poor	1
No ED	≥40 years	1	1	Married	Over $20,000	≥25.0	347	31.11	1.516	142.1	2	Excellent, very good, good	2
ED	≥40 years	2	3	Married	Under $20,000	≥25.0	194	8.68	1.094	49.5	1	Excellent, very good, good	2
ED	≥40 years	3	3	Unmarried	Under $20,000	<25.0	162	6.18	0.574	45.2	1	Excellent, very good, good	2
No ED	<40 years	3	2	Married	Over $20,000	<25.0	387	16.7	1.521	97.2	2	Excellent, very good, good	2
No ED	<40 years	3	2	Married	Over $20,000	<25.0	168	6.47	1.234	46.1	2	Excellent, very good, good	2
No ED	≥40 years	4	1	Married	Over $20,000	<25.0	470	10.43	3.483	50.7	2	Fair or poor	2
No ED	≥40 years	1	3	Married	Over $20,000	≥25.0	430	8.3	2.298	106.2	1	Fair or poor	1
No ED	≥40 years	4	1	Married	Over $20,000	≥25.0	159	6.63	0.973	58.4	1	Fair or poor	1
No ED	<40 years	3	3	Married	Over $20,000	≥25.0	373	18.97	1.516	188.2	2	Excellent, very good, good	2
No ED	≥40 years	3	2	Married	Over $20,000	≥25.0	237	10.35	1.513	136.4	2	Excellent, very good, good	2
ED	≥40 years	2	3	Married	Over $20,000	≥25.0	417	19.46	0.977	115.6	1	Fair or poor	2
ED	≥40 years	2	3	Married	Over $20,000	≥25.0	417	19.46	0.977	115.6	1	Fair or poor	2
No ED	<40 years	1	2	Married	Over $20,000	≥25.0	518	34.2	2.127	174.1	2	Excellent, very good, good	2
No ED	≥40 years	3	3	Married	Over $20,000	≥25.0	262	13.94	1.1	128.4	2	Excellent, very good, good	2
No ED	<40 years	1	2	Married	Over $20,000	≥25.0	381	19.59	1.735	188.9	2	Fair or poor	2
No ED	<40 years	3	2	Unmarried	Over $20,000	≥25.0	193	20.46	1.315	129	2	Excellent, very good, good	2
No ED	<40 years	4	3	Unmarried	Over $20,000	<25.0	219	6.02	0.883	73.7	2	Fair or poor	2
ED	≥40 years	1	1	Married	Over $20,000	≥25.0	234	6.59	1.059	103	1	Fair or poor	1
No ED	<40 years	1	1	Unmarried	Over $20,000	≥25.0	297	16.52	1.577	106.5	2	Excellent, very good, good	2
ED	≥40 years	1	3	Married	Over $20,000	≥25.0	284	15.9	1.665	128	2	Fair or poor	1
No ED	<40 years	1	2	Married	Over $20,000	≥25.0	370	11.89	2.162	105.1	2	Fair or poor	2
No ED	≥40 years	3	2	Unmarried	Over $20,000	<25.0	158	5.1	0.618	60.3	2	Excellent, very good, good	2
No ED	<40 years	1	3	Unmarried	Over $20,000	≥25.0	137	10.4	0.671	44.5	2	Excellent, very good, good	2
No ED	<40 years	4	2	Unmarried	Under $20,000	≥25.0	344	11.37	1.207	134.2	2	Excellent, very good, good	2
No ED	≥40 years	4	3	Married	Over $20,000	≥25.0	288	29.1	1.887	148.7	2	Excellent, very good, good	2
No ED	≥40 years	1	1	Married	Over $20,000	≥25.0	278	16.15	0.818	67.4	2	Excellent, very good, good	2
ED	≥40 years	3	1	Married	Under $20,000	<25.0	169	6.59	0.798	85.9	1	Fair or poor	1
ED	≥40 years	3	3	Married	Over $20,000	≥25.0	170	6.29	0.861	41.2	1	Excellent, very good, good	2
ED	≥40 years	3	1	Married	Under $20,000	<25.0	498	15.41	2.282	139.4	2	Fair or poor	2
No ED	≥40 years	4	3	Unmarried	Over $20,000	≥25.0	407	15.3	2.073	144.1	1	Excellent, very good, good	2
No ED	≥40 years	4	3	Unmarried	Over $20,000	≥25.0	407	15.3	2.073	144.1	1	Excellent, very good, good	2
ED	≥40 years	3	1	Married	Over $20,000	≥25.0	190	8.89	1.066	98.4	2	Excellent, very good, good	2
ED	≥40 years	3	1	Unmarried	Under $20,000	≥25.0	136	5.18	0.629	26.8	2	Excellent, very good, good	2
ED	≥40 years	4	1	Unmarried	Over $20,000	<25.0	199	5.98	1.096	44.5	1	Fair or poor	2
No ED	≥40 years	3	1	Married	Over $20,000	≥25.0	415	18.09	1.392	209.2	2	Excellent, very good, good	2
No ED	<40 years	1	1	Married	Over $20,000	≥25.0	303	12.5	1.421	86.6	2	Fair or poor	2
No ED	≥40 years	3	3	Married	Over $20,000	≥25.0	157	2.66	0.793	40.8	1	Excellent, very good, good	2
No ED	<40 years	3	3	Unmarried	Over $20,000	<25.0	625	20.26	1.727	135.9	2	Excellent, very good, good	2
ED	≥40 years	3	3	Married	Over $20,000	≥25.0	175	18.1	1.179	98.6	2	Excellent, very good, good	2
No ED	<40 years	4	3	Unmarried	Over $20,000	<25.0	435	19.28	3.492	235.2	2	Excellent, very good, good	2
No ED	≥40 years	4	2	Unmarried	Under $20,000	<25.0	606	20.67	2.397	255.1	2	Excellent, very good, good	2
No ED	≥40 years	3	3	Married	Over $20,000	≥25.0	230	27.09	0.966	129.8	2	Excellent, very good, good	2
No ED	≥40 years	1	2	Married	Over $20,000	<25.0	266	9.83	1.111	89.5	2	Excellent, very good, good	2
ED	≥40 years	3	1	Married	Over $20,000	≥25.0	232	13.07	1.432	94.3	1	Excellent, very good, good	2
No ED	≥40 years	1	1	Married	Over $20,000	≥25.0	271	4.58	0.822	34.7	2	Fair or poor	2
No ED	≥40 years	3	3	Married	Over $20,000	≥25.0	310	9.03	1.209	101	2	Excellent, very good, good	2
No ED	<40 years	3	3	Unmarried	Over $20,000	≥25.0	540	22.53	3.612	268	2	Excellent, very good, good	2
No ED	≥40 years	3	3	Married	Over $20,000	≥25.0	428	8.72	1.463	117.7	1	Excellent, very good, good	2
No ED	<40 years	1	3	Unmarried	Over $20,000	≥25.0	182	8.81	0.879	132.3	2	Excellent, very good, good	2
ED	≥40 years	3	2	Married	Over $20,000	≥25.0	500	16.67	1.917	76.2	1	Excellent, very good, good	2
No ED	≥40 years	4	3	Unmarried	Under $20,000	≥25.0	417	19.74	2.019	257.6	1	Fair or poor	3
ED	≥40 years	3	3	Married	Over $20,000	<25.0	278	10.53	1.141	102.4	2	Excellent, very good, good	2
No ED	≥40 years	1	1	Married	Under $20,000	≥25.0	312	10.13	2.03	144.3	1	Excellent, very good, good	2
No ED	≥40 years	1	1	Married	Over $20,000	≥25.0	303	12.84	1.705	82.9	2	Fair or poor	2
No ED	≥40 years	1	2	Unmarried	Over $20,000	≥25.0	675	64.06	3.457	387	2	Excellent, very good, good	2
ED	≥40 years	4	1	Married	Over $20,000	≥25.0	270	13.27	0.891	344.5	1	Fair or poor	2
No ED	<40 years	3	3	Married	Over $20,000	≥25.0	328	13.34	1.299	116.5	2	Excellent, very good, good	2
ED	≥40 years	1	3	Married	Under $20,000	≥25.0	132	7.71	0.504	71.2	2	Excellent, very good, good	1
No ED	<40 years	3	1	Unmarried	Over $20,000	≥25.0	414	13.99	1.849	144.6	2	Excellent, very good, good	2
No ED	≥40 years	3	3	Married	Over $20,000	≥25.0	322	14.3	1.195	77	2	Excellent, very good, good	2
No ED	<40 years	3	3	Married	Over $20,000	<25.0	356	19.23	1.547	211.9	2	Excellent, very good, good	2
ED	≥40 years	3	3	Married	Over $20,000	≥25.0	348	24.72	1.504	147	1	Excellent, very good, good	2
ED	<40 years	1	1	Married	Over $20,000	≥25.0	287	19.38	1.716	186.5	2	Fair or poor	2
ED	≥40 years	3	1	Married	Over $20,000	≥25.0	207	11.51	1.176	70.9	1	Excellent, very good, good	2
ED	≥40 years	3	1	Married	Over $20,000	≥25.0	207	11.51	1.176	70.9	1	Excellent, very good, good	2
No ED	≥40 years	1	1	Married	Over $20,000	≥25.0	201	7.45	0.945	86	1	Excellent, very good, good	2
No ED	≥40 years	3	3	Married	Over $20,000	≥25.0	1230	35.99	4.422	339.6	2	Excellent, very good, good	2
No ED	≥40 years	3	2	Married	Over $20,000	≥25.0	186	11.03	1.704	105.1	1	Excellent, very good, good	2
No ED	≥40 years	1	1	Married	Over $20,000	≥25.0	334	10.79	1.525	48.9	2	Fair or poor	2
No ED	<40 years	3	2	Unmarried	Over $20,000	≥25.0	317	13.45	1.549	208.4	2	Excellent, very good, good	2
No ED	≥40 years	3	2	Unmarried	Over $20,000	≥25.0	218	8.03	1.116	59.5	2	Excellent, very good, good	1
No ED	<40 years	1	1	Married	Over $20,000	<25.0	262	7.03	1.256	38.8	2	Fair or poor	2
ED	≥40 years	3	3	Unmarried	Over $20,000	≥25.0	418	9.74	1.189	72.2	2	Excellent, very good, good	2
No ED	≥40 years	2	1	Married	Over $20,000	≥25.0	212	4.22	0.639	53	2	Fair or poor	2
No ED	≥40 years	2	1	Married	Under $20,000	<25.0	135	5.6	0.653	33.3	2	Excellent, very good, good	2
No ED	≥40 years	1	1	Married	Under $20,000	<25.0	115	13.3	0.628	76.6	1	Excellent, very good, good	1
No ED	<40 years	1	1	Married	Over $20,000	<25.0	175	5.5	0.704	69.3	2	Fair or poor	2
No ED	≥40 years	1	1	Unmarried	Over $20,000	≥25.0	626	38.52	2.653	207	2	Fair or poor	2
No ED	≥40 years	3	3	Married	Over $20,000	<25.0	345	7.63	1.406	153.3	2	Excellent, very good, good	2
No ED	<40 years	1	2	Married	Under $20,000	<25.0	233	15.61	1.066	95.4	2	Excellent, very good, good	2
No ED	<40 years	3	2	Unmarried	Over $20,000	<25.0	507	30.95	2.025	184.1	2	Excellent, very good, good	2
No ED	≥40 years	4	3	Married	Over $20,000	≥25.0	273	14.43	1.757	175.2	2	Excellent, very good, good	2
ED	≥40 years	3	3	Unmarried	Over $20,000	≥25.0	317	6.83	1.51	86.1	1	Fair or poor	2
ED	≥40 years	3	3	Married	Under $20,000	≥25.0	290	7.54	1.732	72.3	1	Excellent, very good, good	2
ED	≥40 years	3	1	Unmarried	Under $20,000	<25.0	214	8.72	1.185	97.6	2	Excellent, very good, good	2
No ED	≥40 years	1	2	Unmarried	Under $20,000	≥25.0	191	5.11	0.636	53.5	1	Excellent, very good, good	2
No ED	≥40 years	3	2	Married	Over $20,000	≥25.0	204	15.93	0.978	46.1	2	Excellent, very good, good	2
No ED	<40 years	4	3	Married	Over $20,000	<25.0	815	21.11	3.7	317.5	2	Excellent, very good, good	2
ED	≥40 years	1	1	Married	Over $20,000	<25.0	186	10.99	0.737	89.4	2	Excellent, very good, good	2
No ED	<40 years	3	2	Married	Over $20,000	≥25.0	214	7.38	0.976	109.2	2	Excellent, very good, good	2
No ED	<40 years	4	1	Married	Under $20,000	<25.0	210	6.23	0.66	72.7	2	Excellent, very good, good	2
ED	≥40 years	1	3	Married	Over $20,000	≥25.0	804	27.96	3.595	179.9	2	Excellent, very good, good	3
No ED	≥40 years	1	1	Married	Over $20,000	≥25.0	245	15.19	0.978	119.8	2	Excellent, very good, good	2
No ED	≥40 years	1	1	Married	Over $20,000	≥25.0	126	3.24	0.675	44.3	1	Fair or poor	2
No ED	<40 years	4	1	Unmarried	Over $20,000	<25.0	75	2.39	0.426	35.1	2	Excellent, very good, good	2
No ED	≥40 years	3	3	Married	Over $20,000	<25.0	40	0.64	0.432	8.4	2	Excellent, very good, good	2
No ED	≥40 years	3	3	Married	Under $20,000	≥25.0	109	10.49	0.633	80.7	2	Excellent, very good, good	2
No ED	≥40 years	3	3	Married	Under $20,000	≥25.0	109	10.49	0.633	80.7	2	Excellent, very good, good	2
No ED	≥40 years	3	3	Married	Under $20,000	≥25.0	109	10.49	0.633	80.7	2	Excellent, very good, good	2
ED	≥40 years	1	3	Unmarried	Over $20,000	≥25.0	161	7.5	1.166	63	1	Excellent, very good, good	1
No ED	<40 years	2	1	Married	Under $20,000	≥25.0	116	7.85	0.718	68.9	2	Excellent, very good, good	2
No ED	≥40 years	3	3	Married	Over $20,000	<25.0	357	21.42	1.427	182.2	2	Excellent, very good, good	2
No ED	≥40 years	1	2	Married	Over $20,000	<25.0	383	14.17	2.083	227.8	2	Excellent, very good, good	1
No ED	≥40 years	3	3	Married	Over $20,000	<25.0	527	14.96	4.066	167.5	1	Excellent, very good, good	2
ED	≥40 years	3	3	Married	Over $20,000	<25.0	584	16.04	1.548	153.9	2	Excellent, very good, good	2
No ED	<40 years	2	1	Married	Over $20,000	≥25.0	413	29.72	2.241	230.2	2	Excellent, very good, good	2
No ED	≥40 years	4	2	Married	Over $20,000	≥25.0	122	8.76	0.455	65.6	2	Excellent, very good, good	2
No ED	≥40 years	3	3	Married	Over $20,000	≥25.0	345	10	1.28	102.9	2	Excellent, very good, good	2
No ED	<40 years	3	1	Unmarried	Under $20,000	≥25.0	67	2.36	0.272	63.4	1	Fair or poor	3
No ED	<40 years	2	2	Unmarried	Over $20,000	<25.0	412	13.34	2.081	117.1	2	Excellent, very good, good	2
No ED	≥40 years	4	1	Unmarried	Over $20,000	<25.0	393	13.65	1.709	132.7	2	Fair or poor	2
No ED	≥40 years	3	3	Married	Over $20,000	≥25.0	245	12.46	1.819	140.4	1	Excellent, very good, good	2
No ED	≥40 years	3	2	Unmarried	Over $20,000	≥25.0	335	20.8	1.285	119.1	2	Excellent, very good, good	2
No ED	≥40 years	3	2	Unmarried	Over $20,000	≥25.0	200	6.74	1.039	59.6	2	Excellent, very good, good	2
No ED	≥40 years	2	3	Unmarried	Over $20,000	<25.0	375	28.47	1.886	151.8	2	Excellent, very good, good	1
ED	<40 years	3	3	Married	Over $20,000	≥25.0	274	13.29	0.788	108.9	2	Excellent, very good, good	2
No ED	≥40 years	3	3	Married	Over $20,000	≥25.0	273	12.01	1.22	100.5	2	Excellent, very good, good	2
No ED	≥40 years	3	3	Married	Over $20,000	≥25.0	294	5.49	1.23	59.2	1	Excellent, very good, good	2
No ED	≥40 years	3	3	Married	Over $20,000	≥25.0	347	62.29	1.767	133.5	2	Excellent, very good, good	2
No ED	≥40 years	3	3	Married	Over $20,000	≥25.0	219	13.73	1.19	94.9	2	Excellent, very good, good	2
No ED	<40 years	3	3	Married	Over $20,000	≥25.0	506	34.39	1.982	199.4	2	Excellent, very good, good	2
No ED	<40 years	4	3	Unmarried	Over $20,000	≥25.0	289	7.88	1.37	123.6	1	Excellent, very good, good	2
No ED	<40 years	3	3	Married	Over $20,000	≥25.0	425	15.61	1.725	128.6	2	Excellent, very good, good	2
ED	≥40 years	3	3	Unmarried	Under $20,000	<25.0	166	5.4	0.597	29.5	1	Excellent, very good, good	2
No ED	<40 years	4	3	Unmarried	Over $20,000	<25.0	151	5.31	0.815	99.2	2	Excellent, very good, good	2
No ED	≥40 years	3	3	Married	Over $20,000	≥25.0	801	27.8	3.937	211.2	2	Excellent, very good, good	2
No ED	≥40 years	4	1	Married	Over $20,000	<25.0	178	7.05	1.091	100.9	1	Fair or poor	2
No ED	<40 years	4	1	Married	Over $20,000	≥25.0	585	21.13	3.114	184.9	2	Excellent, very good, good	2
No ED	<40 years	3	2	Married	Under $20,000	<25.0	519	19.64	3.058	212.4	2	Excellent, very good, good	2
ED	≥40 years	1	3	Married	Over $20,000	≥25.0	327	8.39	1.611	92	1	Fair or poor	2
ED	≥40 years	1	3	Married	Over $20,000	≥25.0	327	8.39	1.611	92	1	Fair or poor	2
ED	≥40 years	1	3	Married	Over $20,000	≥25.0	327	8.39	1.611	92	1	Fair or poor	2
No ED	≥40 years	4	2	Married	Over $20,000	≥25.0	456	26.3	2.253	227.4	2	Excellent, very good, good	2
ED	≥40 years	3	3	Married	Over $20,000	≥25.0	198	5.38	0.587	32.1	1	Excellent, very good, good	2
ED	<40 years	4	3	Unmarried	Over $20,000	≥25.0	415	10.17	2.239	172.6	1	Excellent, very good, good	2
No ED	≥40 years	1	1	Married	Over $20,000	≥25.0	393	13.18	2.22	133.8	1	Excellent, very good, good	2
No ED	≥40 years	3	2	Married	Over $20,000	≥25.0	400	23.93	1.669	127.7	1	Excellent, very good, good	2
ED	≥40 years	3	3	Married	Over $20,000	≥25.0	257	13.82	0.731	142.3	1	Excellent, very good, good	3
No ED	≥40 years	4	2	Unmarried	Under $20,000	≥25.0	206	2.82	0.756	59.3	2	Fair or poor	2
ED	≥40 years	3	3	Married	Over $20,000	<25.0	147	7.02	0.804	68.1	2	Excellent, very good, good	2
No ED	≥40 years	3	3	Unmarried	Under $20,000	≥25.0	516	16.28	2.867	229.6	1	Fair or poor	2
No ED	≥40 years	3	1	Married	Over $20,000	≥25.0	268	13.41	1.447	66.2	1	Fair or poor	1
ED	≥40 years	3	2	Unmarried	Over $20,000	≥25.0	341	8.32	1.168	41.1	1	Excellent, very good, good	2
ED	≥40 years	3	3	Married	Over $20,000	≥25.0	258	9.87	1.436	97.7	2	Excellent, very good, good	2
ED	≥40 years	1	2	Married	Over $20,000	≥25.0	158	16.96	0.673	114	2	Excellent, very good, good	1
No ED	≥40 years	3	3	Married	Over $20,000	≥25.0	335	9.79	1.603	142.4	1	Fair or poor	2
No ED	<40 years	1	1	Married	Over $20,000	<25.0	281	28.94	2.125	195.1	2	Fair or poor	2
No ED	<40 years	5	1	Married	Under $20,000	<25.0	336	17.06	1.713	151.7	2	Excellent, very good, good	2
No ED	≥40 years	3	3	Married	Over $20,000	<25.0	355	23.21	1.324	107.7	2	Excellent, very good, good	2
No ED	≥40 years	3	2	Married	Over $20,000	≥25.0	296	11.91	1.03	106.6	1	Excellent, very good, good	2
No ED	≥40 years	1	1	Married	Under $20,000	<25.0	619	16.28	3.24	550.5	2	Excellent, very good, good	2
No ED	≥40 years	1	1	Unmarried	Under $20,000	≥25.0	231	18.91	0.717	85.1	2	Excellent, very good, good	2
No ED	≥40 years	3	1	Married	Over $20,000	<25.0	139	4.03	0.589	46.9	1	Fair or poor	2
No ED	≥40 years	4	3	Married	Under $20,000	<25.0	204	10.78	0.968	56.5	2	Excellent, very good, good	2
ED	≥40 years	3	1	Unmarried	Over $20,000	≥25.0	319	20.69	1.921	134.2	2	Excellent, very good, good	2
No ED	<40 years	3	3	Married	Over $20,000	<25.0	447	29.12	6.858	256.6	2	Excellent, very good, good	2
No ED	≥40 years	1	1	Unmarried	Over $20,000	<25.0	744	26.03	4.06	319.2	2	Excellent, very good, good	2
ED	≥40 years	3	2	Married	Over $20,000	<25.0	384	21.72	1.139	153.2	1	Excellent, very good, good	2
No ED	≥40 years	2	3	Married	Over $20,000	≥25.0	606	27.53	3.118	152.4	1	Excellent, very good, good	1
ED	≥40 years	4	3	Married	Over $20,000	≥25.0	313	24.19	0.947	151.8	1	Excellent, very good, good	3
No ED	<40 years	3	3	Unmarried	Over $20,000	≥25.0	268	11.74	0.636	100	2	Fair or poor	2
No ED	≥40 years	3	3	Married	Over $20,000	<25.0	427	42.8	1.725	219.7	2	Excellent, very good, good	1
No ED	≥40 years	3	2	Married	Over $20,000	<25.0	380	10.55	0.479	101.8	1	Excellent, very good, good	2
No ED	≥40 years	1	1	Married	Over $20,000	<25.0	292	5.94	1.151	121	2	Fair or poor	1
ED	≥40 years	3	3	Married	Over $20,000	≥25.0	298	32.12	1.43	164.9	2	Excellent, very good, good	2
No ED	<40 years	1	2	Unmarried	Over $20,000	<25.0	452	12.93	2.289	179.2	2	Excellent, very good, good	2
No ED	<40 years	4	1	Unmarried	Over $20,000	<25.0	137	10.1	0.861	65.6	2	Excellent, very good, good	2
No ED	≥40 years	3	3	Married	Over $20,000	≥25.0	346	8.9	1.569	134.1	2	Excellent, very good, good	2
No ED	≥40 years	1	1	Married	Under $20,000	<25.0	124	7.16	0.49	110.7	2	Fair or poor	1
No ED	≥40 years	1	1	Married	Over $20,000	<25.0	507	30.67	1.967	189.1	1	Excellent, very good, good	2
No ED	≥40 years	1	1	Married	Over $20,000	<25.0	507	30.67	1.967	189.1	1	Excellent, very good, good	2
No ED	<40 years	3	3	Unmarried	Over $20,000	≥25.0	126	4.56	0.626	69.1	2	Excellent, very good, good	2
No ED	≥40 years	3	2	Married	Under $20,000	≥25.0	203	7.32	0.809	95	1	Excellent, very good, good	2
ED	≥40 years	3	3	Married	Over $20,000	<25.0	170	6.85	1.015	33.6	2	Excellent, very good, good	2
No ED	≥40 years	1	1	Married	Over $20,000	≥25.0	247	10.44	1.054	117.7	2	Excellent, very good, good	2
No ED	≥40 years	3	3	Married	Over $20,000	≥25.0	290	19.56	1.223	244.7	2	Excellent, very good, good	2
No ED	≥40 years	3	2	Married	Over $20,000	≥25.0	403	13.44	1.709	150.2	2	Excellent, very good, good	2
No ED	<40 years	3	3	Unmarried	Over $20,000	≥25.0	579	18.75	2.026	210.3	1	Excellent, very good, good	2
No ED	≥40 years	3	3	Married	Over $20,000	<25.0	204	17.8	0.781	81.8	2	Excellent, very good, good	2
No ED	<40 years	1	1	Unmarried	Over $20,000	≥25.0	166	6.18	0.691	73.2	2	Excellent, very good, good	2
No ED	<40 years	3	2	Unmarried	Over $20,000	≥25.0	434	25.81	1.538	131.9	2	Fair or poor	2
No ED	≥40 years	4	1	Unmarried	Over $20,000	<25.0	143	5.43	0.513	31.7	1	Fair or poor	2
No ED	<40 years	3	1	Unmarried	Under $20,000	≥25.0	323	22.85	1.717	189.7	2	Excellent, very good, good	2
No ED	<40 years	1	2	Unmarried	Under $20,000	<25.0	369	13.21	1.254	102.9	2	Fair or poor	2
No ED	<40 years	1	2	Married	Over $20,000	≥25.0	363	15.91	2.383	163.4	2	Excellent, very good, good	2
ED	≥40 years	4	1	Unmarried	Over $20,000	≥25.0	149	5.24	0.811	86.5	2	Excellent, very good, good	2
No ED	≥40 years	4	3	Married	Over $20,000	≥25.0	232	7.96	1.061	153.5	1	Excellent, very good, good	2
No ED	≥40 years	3	3	Married	Over $20,000	≥25.0	238	7.24	0.792	159	1	Excellent, very good, good	2
No ED	<40 years	3	1	Unmarried	Over $20,000	≥25.0	281	16.71	1.341	164.3	2	Excellent, very good, good	2
No ED	<40 years	4	2	Unmarried	Over $20,000	<25.0	487	15.3	2.731	139.1	2	Excellent, very good, good	2
No ED	≥40 years	3	3	Unmarried	Over $20,000	<25.0	581	24.03	2.338	259.6	2	Excellent, very good, good	2
No ED	≥40 years	3	3	Married	Over $20,000	≥25.0	188	15.95	0.974	66.9	2	Excellent, very good, good	2
No ED	≥40 years	1	3	Married	Over $20,000	≥25.0	390	19.34	1.321	123.8	2	Excellent, very good, good	2
No ED	≥40 years	1	1	Married	Over $20,000	≥25.0	251	10.74	1.162	106.1	2	Excellent, very good, good	2
No ED	<40 years	4	2	Unmarried	Under $20,000	≥25.0	71	4.17	0.593	40.7	1	Excellent, very good, good	2
No ED	≥40 years	3	1	Unmarried	Over $20,000	≥25.0	166	7.29	0.684	75.8	2	Excellent, very good, good	2
No ED	<40 years	3	3	Married	Over $20,000	≥25.0	232	6.25	1.698	98.7	2	Excellent, very good, good	2
No ED	<40 years	1	1	Unmarried	Over $20,000	≥25.0	156	5.59	1.2	99.9	2	Fair or poor	2
No ED	<40 years	1	3	Unmarried	Over $20,000	≥25.0	492	21.82	2.088	169.4	2	Excellent, very good, good	2
ED	≥40 years	3	3	Married	Over $20,000	≥25.0	402	14.2	1.65	125.8	1	Excellent, very good, good	2
No ED	≥40 years	3	1	Married	Over $20,000	≥25.0	1046	24.57	6.729	193.8	2	Excellent, very good, good	2
No ED	<40 years	4	1	Unmarried	Over $20,000	≥25.0	716	11.4	1.886	154.7	2	Excellent, very good, good	2
No ED	≥40 years	4	1	Married	Over $20,000	≥25.0	151	5.27	0.688	58	1	Fair or poor	2
No ED	<40 years	3	2	Unmarried	Over $20,000	<25.0	729	31.39	2.46	299.1	2	Excellent, very good, good	2
ED	≥40 years	3	3	Unmarried	Over $20,000	<25.0	383	15.74	1.539	152	2	Excellent, very good, good	2
No ED	<40 years	1	1	Unmarried	Over $20,000	<25.0	379	21.82	1.863	148.1	2	Excellent, very good, good	2
ED	≥40 years	4	1	Unmarried	Over $20,000	≥25.0	189	6.6	1.043	108.9	1	Fair or poor	1
No ED	≥40 years	3	3	Married	Over $20,000	≥25.0	195	5.83	0.633	72.5	2	Excellent, very good, good	2
ED	≥40 years	3	3	Married	Over $20,000	≥25.0	312	25.63	1.274	131.4	1	Excellent, very good, good	1
No ED	≥40 years	3	2	Unmarried	Under $20,000	≥25.0	429	10.44	1.813	144.8	2	Excellent, very good, good	2
No ED	≥40 years	1	1	Married	Over $20,000	≥25.0	247	10.13	1.117	91.4	1	Excellent, very good, good	2
No ED	<40 years	3	1	Married	Over $20,000	<25.0	494	17.94	1.241	295	2	Excellent, very good, good	2
No ED	<40 years	4	3	Unmarried	Over $20,000	<25.0	128	3.72	0.571	89.9	2	Excellent, very good, good	2
ED	≥40 years	1	2	Married	Under $20,000	≥25.0	446	25.77	46.65	168.7	2	Excellent, very good, good	2
No ED	≥40 years	3	3	Married	Over $20,000	≥25.0	415	10.82	1.586	87.4	2	Excellent, very good, good	2
No ED	≥40 years	1	3	Married	Over $20,000	<25.0	338	9.77	1.792	73	1	Excellent, very good, good	2
No ED	<40 years	2	3	Unmarried	Under $20,000	≥25.0	295	14.57	2	100.9	2	Excellent, very good, good	2
No ED	<40 years	3	3	Unmarried	Over $20,000	<25.0	323	20.04	1.735	117.5	2	Excellent, very good, good	2
No ED	<40 years	3	3	Unmarried	Over $20,000	<25.0	370	11.55	1.669	160.5	2	Excellent, very good, good	2
No ED	≥40 years	3	3	Married	Over $20,000	<25.0	246	12.36	1.045	83.1	1	Excellent, very good, good	2
No ED	≥40 years	1	1	Married	Under $20,000	<25.0	122	5.83	0.906	61.1	2	Fair or poor	2
No ED	<40 years	1	2	Married	Under $20,000	≥25.0	306	17.88	1.621	142	2	Fair or poor	2
No ED	≥40 years	4	3	Married	Over $20,000	≥25.0	209	6.37	1.192	160.4	1	Excellent, very good, good	2
No ED	≥40 years	3	3	Married	Over $20,000	≥25.0	367	16	1.754	238.8	2	Excellent, very good, good	2
No ED	<40 years	3	3	Unmarried	Over $20,000	<25.0	350	16.15	0.871	136.2	2	Excellent, very good, good	2
No ED	<40 years	5	3	Married	Over $20,000	≥25.0	427	13.05	1.905	158.2	2	Excellent, very good, good	2
ED	≥40 years	3	3	Married	Over $20,000	≥25.0	247	13.17	1.057	128.3	2	Excellent, very good, good	1
No ED	≥40 years	3	3	Married	Over $20,000	≥25.0	256	6.69	1.429	87.8	2	Excellent, very good, good	2
No ED	<40 years	4	3	Unmarried	Under $20,000	<25.0	106	8.46	0.839	60.7	2	Fair or poor	2
No ED	<40 years	3	3	Unmarried	Over $20,000	≥25.0	654	22.29	2.744	225.6	2	Fair or poor	2
ED	≥40 years	2	2	Married	Under $20,000	≥25.0	360	15.64	1.584	230.3	2	Fair or poor	1
ED	≥40 years	2	2	Married	Under $20,000	≥25.0	360	15.64	1.584	230.3	2	Fair or poor	1
ED	≥40 years	2	2	Married	Under $20,000	≥25.0	360	15.64	1.584	230.3	2	Fair or poor	1
No ED	≥40 years	1	1	Married	Over $20,000	≥25.0	139	8.43	0.854	62.5	2	Excellent, very good, good	2
No ED	≥40 years	4	3	Unmarried	Over $20,000	≥25.0	230	12.59	0.825	151.1	2	Excellent, very good, good	2
ED	≥40 years	1	1	Married	Over $20,000	≥25.0	304	8.88	2.881	121.8	1	Fair or poor	2
No ED	≥40 years	2	2	Married	Over $20,000	≥25.0	352	31.38	1.814	73.6	2	Excellent, very good, good	2
No ED	<40 years	4	3	Married	Over $20,000	<25.0	167	15.66	1.091	109.4	2	Excellent, very good, good	2
ED	≥40 years	3	3	Married	Over $20,000	<25.0	130	7.23	0.896	46.3	2	Fair or poor	1
No ED	≥40 years	3	3	Married	Over $20,000	≥25.0	304	10.13	1.092	124.8	1	Excellent, very good, good	2
No ED	<40 years	3	3	Unmarried	Over $20,000	≥25.0	395	13.27	1.347	99.7	2	Excellent, very good, good	2
No ED	≥40 years	4	3	Unmarried	Over $20,000	≥25.0	478	30.8	2.468	323.3	1	Excellent, very good, good	2
No ED	<40 years	1	1	Married	Over $20,000	≥25.0	255	21	1.588	87.4	2	Fair or poor	2
No ED	≥40 years	3	2	Unmarried	Under $20,000	≥25.0	375	38.83	2.125	243.3	1	Excellent, very good, good	1
No ED	≥40 years	3	3	Married	Over $20,000	<25.0	426	21.79	2.229	252	1	Excellent, very good, good	2
ED	≥40 years	3	3	Married	Over $20,000	≥25.0	381	16.19	1.346	166	2	Excellent, very good, good	2
ED	≥40 years	3	3	Married	Over $20,000	≥25.0	333	14.78	1.677	93.1	1	Excellent, very good, good	1
No ED	<40 years	2	3	Unmarried	Over $20,000	<25.0	294	24.16	1.488	170	2	Excellent, very good, good	2
ED	≥40 years	3	3	Married	Over $20,000	≥25.0	282	7.63	1.101	71.6	1	Fair or poor	2
No ED	≥40 years	3	2	Married	Over $20,000	≥25.0	168	6.31	0.922	93.4	2	Excellent, very good, good	2
ED	<40 years	5	3	Unmarried	Under $20,000	≥25.0	144	6.97	0.562	34.8	2	Fair or poor	2
No ED	<40 years	4	2	Married	Over $20,000	≥25.0	302	15.17	1.605	102.5	1	Excellent, very good, good	2
No ED	≥40 years	4	1	Married	Over $20,000	≥25.0	166	14.27	0.748	155	1	Excellent, very good, good	2
No ED	≥40 years	3	3	Married	Under $20,000	≥25.0	101	5.11	0.373	58.7	1	Excellent, very good, good	2
No ED	≥40 years	3	3	Married	Over $20,000	≥25.0	336	14.11	1.241	163.7	2	Excellent, very good, good	2
ED	<40 years	1	2	Unmarried	Under $20,000	≥25.0	147	5.76	0.807	79.2	2	Fair or poor	2
ED	≥40 years	3	3	Married	Over $20,000	<25.0	179	7.98	1.324	121.2	2	Excellent, very good, good	2
No ED	≥40 years	1	1	Married	Over $20,000	≥25.0	163	4.34	0.762	58.2	2	Fair or poor	2
ED	<40 years	1	1	Unmarried	Over $20,000	≥25.0	210	11.62	1.174	119.1	2	Excellent, very good, good	2
No ED	≥40 years	3	3	Married	Over $20,000	≥25.0	312	15.99	1.585	87.5	1	Fair or poor	2
No ED	≥40 years	4	1	Unmarried	Over $20,000	<25.0	316	3.23	0.616	70.7	1	Excellent, very good, good	2
ED	≥40 years	4	3	Married	Over $20,000	≥25.0	147	5.07	0.746	70.5	1	Fair or poor	1
No ED	≥40 years	5	3	Married	Over $20,000	≥25.0	257	13.67	1.355	85.4	1	Excellent, very good, good	2
No ED	<40 years	4	3	Unmarried	Over $20,000	≥25.0	492	17.34	2.071	323.7	2	Excellent, very good, good	2
ED	≥40 years	5	2	Married	Over $20,000	<25.0	67	2.12	0.265	17.9	1	Fair or poor	1
ED	≥40 years	3	3	Unmarried	Over $20,000	≥25.0	283	10.37	1.033	160.5	2	Excellent, very good, good	2
ED	≥40 years	3	3	Married	Over $20,000	≥25.0	234	6.93	1.135	73.3	2	Excellent, very good, good	2
No ED	<40 years	3	2	Unmarried	Over $20,000	≥25.0	371	10.31	1.509	126.5	2	Excellent, very good, good	2
No ED	<40 years	3	3	Unmarried	Under $20,000	<25.0	222	6.72	1.991	47.8	2	Excellent, very good, good	2
No ED	≥40 years	3	2	Married	Over $20,000	<25.0	145	5.64	0.923	90.3	2	Excellent, very good, good	2
ED	≥40 years	4	1	Married	Over $20,000	≥25.0	155	5.94	0.73	71.8	1	Excellent, very good, good	1
ED	≥40 years	3	3	Married	Over $20,000	<25.0	213	6.23	0.802	81.6	2	Excellent, very good, good	1
No ED	≥40 years	3	2	Married	Over $20,000	≥25.0	223	7.24	1.114	127.5	1	Excellent, very good, good	2
No ED	≥40 years	4	1	Married	Under $20,000	<25.0	565	28.36	2.256	269.4	2	Excellent, very good, good	2
No ED	≥40 years	4	3	Married	Over $20,000	≥25.0	320	8	1.359	36.9	2	Excellent, very good, good	2
No ED	<40 years	3	2	Unmarried	Over $20,000	<25.0	313	8.16	0.712	97.9	2	Excellent, very good, good	2
ED	≥40 years	3	1	Married	Under $20,000	≥25.0	700	7.25	3.308	35.7	1	Excellent, very good, good	2
No ED	≥40 years	2	3	Married	Over $20,000	≥25.0	241	12.24	1.318	107.4	2	Excellent, very good, good	2
No ED	<40 years	3	2	Married	Over $20,000	<25.0	161	12.37	0.868	90.6	2	Excellent, very good, good	2
No ED	≥40 years	3	2	Married	Over $20,000	≥25.0	284	7.65	0.664	115.5	1	Excellent, very good, good	2
No ED	≥40 years	3	3	Married	Over $20,000	≥25.0	222	8.41	0.915	125.6	2	Excellent, very good, good	2
No ED	≥40 years	3	3	Married	Over $20,000	≥25.0	320	11.72	1.633	107.8	2	Excellent, very good, good	2
No ED	<40 years	1	1	Married	Over $20,000	<25.0	450	19.35	1.976	138.7	2	Excellent, very good, good	2
ED	<40 years	1	2	Married	Over $20,000	<25.0	263	6.91	1.061	107.4	2	Fair or poor	2
No ED	<40 years	4	2	Unmarried	Under $20,000	≥25.0	139	6.96	0.589	94.6	2	Excellent, very good, good	2
No ED	≥40 years	3	1	Unmarried	Under $20,000	≥25.0	304	13.4	1.133	174.7	1	Excellent, very good, good	2
No ED	≥40 years	3	1	Married	Over $20,000	≥25.0	360	10.03	1.412	74.1	2	Fair or poor	2
ED	≥40 years	1	3	Married	Over $20,000	≥25.0	169	15.25	0.82	77.7	1	Excellent, very good, good	1
ED	<40 years	4	2	Unmarried	Under $20,000	<25.0	530	23.19	2.84	120	2	Excellent, very good, good	2
No ED	≥40 years	3	2	Unmarried	Over $20,000	<25.0	253	11.72	1	64.9	2	Excellent, very good, good	3
ED	<40 years	3	3	Married	Under $20,000	≥25.0	273	32.12	1.187	285.2	1	Excellent, very good, good	2
No ED	≥40 years	4	3	Unmarried	Over $20,000	≥25.0	174	4.99	0.542	64.5	2	Excellent, very good, good	1
No ED	<40 years	1	2	Married	Over $20,000	≥25.0	543	23.1	3.173	123.4	2	Excellent, very good, good	2
No ED	<40 years	1	2	Married	Over $20,000	<25.0	128	4.35	0.693	38.7	2	Excellent, very good, good	2
No ED	<40 years	3	2	Unmarried	Over $20,000	<25.0	271	16.24	1.376	105.1	2	Excellent, very good, good	2
No ED	≥40 years	1	3	Unmarried	Over $20,000	≥25.0	267	7.32	1.47	115.7	2	Excellent, very good, good	2
ED	≥40 years	4	2	Married	Under $20,000	≥25.0	266	12.89	1.067	167.7	1	Excellent, very good, good	2
No ED	≥40 years	2	2	Unmarried	Over $20,000	<25.0	336	16.04	2.821	158.8	2	Excellent, very good, good	2
ED	≥40 years	3	1	Married	Under $20,000	≥25.0	65	7.89	0.383	55.5	2	Fair or poor	1
No ED	<40 years	3	2	Unmarried	Over $20,000	≥25.0	203	9.93	1.444	90.1	2	Excellent, very good, good	2
ED	≥40 years	3	1	Married	Over $20,000	<25.0	170	7.33	0.663	58.1	2	Excellent, very good, good	2
No ED	<40 years	2	3	Unmarried	Over $20,000	<25.0	378	25.06	1.574	204.1	2	Fair or poor	2
No ED	<40 years	3	3	Unmarried	Over $20,000	≥25.0	574	20.71	2.874	295.2	2	Excellent, very good, good	2
No ED	≥40 years	3	3	Unmarried	Over $20,000	≥25.0	178	8.49	1.028	112.1	1	Fair or poor	1
ED	≥40 years	3	3	Unmarried	Over $20,000	≥25.0	119	6.67	0.444	73.2	1	Fair or poor	2
No ED	≥40 years	4	1	Unmarried	Over $20,000	<25.0	179	2.96	0.802	24.8	1	Excellent, very good, good	2
No ED	<40 years	1	1	Married	Over $20,000	≥25.0	536	18.86	3.428	159.7	2	Excellent, very good, good	2
No ED	≥40 years	3	2	Married	Over $20,000	≥25.0	671	26.99	3.403	104	2	Excellent, very good, good	2
ED	<40 years	4	1	Unmarried	Over $20,000	<25.0	127	6.58	0.479	70.6	1	Fair or poor	2
No ED	<40 years	4	3	Unmarried	Over $20,000	<25.0	592	20.09	3.599	179.6	2	Excellent, very good, good	2
No ED	<40 years	3	3	Married	Over $20,000	<25.0	543	15.36	1.307	100.2	2	Excellent, very good, good	2
No ED	≥40 years	4	2	Married	Over $20,000	≥25.0	120	11.58	0.62	50	2	Fair or poor	2
No ED	≥40 years	3	3	Married	Over $20,000	≥25.0	185	3.86	0.725	34.1	2	Excellent, very good, good	2
No ED	≥40 years	3	3	Married	Over $20,000	≥25.0	185	3.86	0.725	34.1	2	Excellent, very good, good	2
ED	≥40 years	1	3	Married	Over $20,000	≥25.0	383	11.2	1.39	149.6	2	Excellent, very good, good	2
No ED	<40 years	3	2	Married	Over $20,000	<25.0	150	5.75	0.812	93.2	2	Excellent, very good, good	2
No ED	≥40 years	3	3	Unmarried	Over $20,000	≥25.0	253	12.78	1.391	87.1	2	Excellent, very good, good	2
ED	≥40 years	4	2	Unmarried	Over $20,000	≥25.0	302	13.34	1.023	100.2	1	Excellent, very good, good	1
ED	≥40 years	1	1	Married	Under $20,000	<25.0	353	9.97	1.437	99.1	2	Fair or poor	2
No ED	≥40 years	4	3	Married	Over $20,000	≥25.0	218	14.17	1.059	108.4	1	Excellent, very good, good	1
ED	≥40 years	3	1	Unmarried	Over $20,000	<25.0	200	7.54	1.024	68.1	2	Fair or poor	3
ED	≥40 years	4	1	Married	Over $20,000	<25.0	130	3.13	0.632	72.4	1	Fair or poor	2
No ED	<40 years	4	3	Unmarried	Over $20,000	<25.0	164	5.95	0.943	78	2	Excellent, very good, good	2
No ED	≥40 years	4	3	Unmarried	Over $20,000	≥25.0	104	4.58	0.436	47.8	2	Excellent, very good, good	2
No ED	≥40 years	4	2	Married	Over $20,000	≥25.0	334	31.44	1.643	228	2	Excellent, very good, good	2
No ED	<40 years	3	3	Married	Over $20,000	≥25.0	225	9.51	0.955	129.5	2	Excellent, very good, good	2
No ED	≥40 years	1	2	Married	Over $20,000	≥25.0	343	19.54	2.079	223.3	2	Excellent, very good, good	2
No ED	≥40 years	3	2	Unmarried	Over $20,000	≥25.0	173	6.12	0.951	50.1	2	Excellent, very good, good	2
No ED	≥40 years	4	1	Married	Over $20,000	≥25.0	132	4.43	0.632	47.5	2	Excellent, very good, good	1
ED	≥40 years	4	1	Married	Over $20,000	≥25.0	242	13.11	1.517	130	1	Fair or poor	1
No ED	≥40 years	4	2	Married	Over $20,000	≥25.0	191	5.7	0.643	111.8	1	Excellent, very good, good	1
No ED	<40 years	3	3	Married	Over $20,000	<25.0	318	10.78	1.19	87.1	2	Excellent, very good, good	2
ED	≥40 years	3	1	Unmarried	Under $20,000	≥25.0	85	6.22	0.446	67	1	Fair or poor	2
ED	≥40 years	3	1	Unmarried	Under $20,000	≥25.0	85	6.22	0.446	67	1	Fair or poor	2
ED	≥40 years	3	3	Married	Over $20,000	<25.0	346	8.63	1.055	89.3	2	Excellent, very good, good	2
ED	≥40 years	3	3	Married	Over $20,000	<25.0	346	8.63	1.055	89.3	2	Excellent, very good, good	2
ED	<40 years	1	1	Married	Over $20,000	<25.0	170	15.16	1.038	155.3	2	Fair or poor	2
No ED	<40 years	1	2	Married	Under $20,000	≥25.0	520	28.9	2.123	167.5	2	Excellent, very good, good	2
No ED	<40 years	3	3	Married	Over $20,000	≥25.0	187	13.46	0.773	81	1	Excellent, very good, good	2
No ED	≥40 years	5	3	Unmarried	Over $20,000	≥25.0	185	5.74	0.832	192.6	1	Excellent, very good, good	3
No ED	≥40 years	4	3	Unmarried	Under $20,000	≥25.0	197	15.06	1.114	95.5	2	Excellent, very good, good	2
No ED	<40 years	4	2	Unmarried	Over $20,000	≥25.0	218	18.55	1.171	120.9	2	Excellent, very good, good	2
No ED	≥40 years	3	2	Unmarried	Over $20,000	<25.0	213	8.52	0.78	59.9	1	Excellent, very good, good	2
ED	≥40 years	3	3	Married	Over $20,000	≥25.0	104	5.48	0.386	69.9	1	Excellent, very good, good	2
No ED	≥40 years	4	1	Unmarried	Under $20,000	≥25.0	206	3.02	0.661	58.2	2	Excellent, very good, good	2
No ED	<40 years	1	1	Unmarried	Over $20,000	≥25.0	218	9.27	1.925	204.3	2	Fair or poor	2
No ED	<40 years	3	3	Married	Over $20,000	≥25.0	356	14.88	2.268	147.3	1	Excellent, very good, good	2
No ED	≥40 years	3	3	Unmarried	Over $20,000	<25.0	240	6.29	2.137	55.8	2	Excellent, very good, good	2
No ED	≥40 years	3	1	Married	Over $20,000	≥25.0	347	15.85	1.529	128.2	1	Excellent, very good, good	2
ED	≥40 years	3	2	Unmarried	Over $20,000	<25.0	440	10.95	1.491	171.6	2	Excellent, very good, good	2
ED	≥40 years	3	2	Married	Over $20,000	≥25.0	284	9.19	1.316	110.4	1	Excellent, very good, good	2
ED	≥40 years	3	3	Married	Over $20,000	≥25.0	322	14.64	2.05	147.6	2	Excellent, very good, good	2
ED	≥40 years	3	3	Unmarried	Over $20,000	<25.0	198	4.27	0.701	135.7	2	Excellent, very good, good	2
No ED	≥40 years	1	3	Unmarried	Under $20,000	≥25.0	504	26.15	1.607	74.9	2	Excellent, very good, good	2
No ED	<40 years	1	1	Married	Under $20,000	≥25.0	535	21.96	2.001	186.8	2	Fair or poor	2
No ED	≥40 years	1	1	Married	Over $20,000	≥25.0	143	4.23	0.718	70.2	2	Excellent, very good, good	2
No ED	<40 years	4	3	Unmarried	Over $20,000	≥25.0	141	4.96	0.794	71.1	2	Excellent, very good, good	2
No ED	<40 years	4	2	Unmarried	Over $20,000	<25.0	358	31.73	1.159	54.9	2	Excellent, very good, good	2
No ED	≥40 years	3	1	Married	Under $20,000	≥25.0	123	12.5	0.752	86.6	2	Excellent, very good, good	2
No ED	≥40 years	1	2	Married	Over $20,000	≥25.0	206	7.71	0.881	65.7	2	Fair or poor	2
No ED	≥40 years	1	1	Married	Over $20,000	≥25.0	250	5.9	0.873	34.3	2	Fair or poor	2
No ED	≥40 years	3	3	Married	Over $20,000	<25.0	166	5.66	0.685	80.4	2	Excellent, very good, good	2
No ED	≥40 years	3	3	Married	Over $20,000	≥25.0	313	13.08	1.652	183.1	2	Excellent, very good, good	2
No ED	≥40 years	3	3	Married	Over $20,000	<25.0	301	6.14	1.021	80.3	1	Excellent, very good, good	2
No ED	<40 years	1	2	Unmarried	Over $20,000	≥25.0	193	66.47	1.349	111.1	2	Excellent, very good, good	2
ED	≥40 years	3	2	Married	Over $20,000	<25.0	571	16.59	2.812	188.9	1	Excellent, very good, good	2
No ED	≥40 years	1	1	Married	Over $20,000	≥25.0	296	8.33	1.614	160.7	1	Fair or poor	2
No ED	≥40 years	3	3	Married	Over $20,000	≥25.0	309	11.95	1.43	68.1	1	Excellent, very good, good	2
No ED	≥40 years	3	3	Unmarried	Over $20,000	<25.0	259	9.44	1.057	121.9	2	Excellent, very good, good	2
No ED	≥40 years	4	1	Married	Over $20,000	≥25.0	240	9.68	1.286	104.2	1	Fair or poor	2
ED	≥40 years	3	3	Married	Over $20,000	<25.0	255	7.17	1.508	142.3	2	Excellent, very good, good	2
No ED	≥40 years	4	1	Unmarried	Over $20,000	≥25.0	380	7.23	1.605	184.1	2	Fair or poor	2
No ED	<40 years	1	3	Married	Over $20,000	≥25.0	327	10.33	1.469	257	2	Excellent, very good, good	2
No ED	≥40 years	4	3	Married	Over $20,000	≥25.0	444	10.62	1.814	76.3	1	Excellent, very good, good	2
ED	≥40 years	4	3	Married	Over $20,000	≥25.0	137	6.02	0.625	54.6	2	Excellent, very good, good	2
ED	≥40 years	3	3	Married	Over $20,000	<25.0	376	9.73	1.568	139.8	2	Excellent, very good, good	2
ED	≥40 years	4	1	Unmarried	Over $20,000	<25.0	48	1.34	0.279	23.1	2	Fair or poor	2
No ED	<40 years	3	2	Married	Over $20,000	≥25.0	269	6.12	0.766	103.6	2	Excellent, very good, good	2
No ED	<40 years	3	2	Married	Over $20,000	≥25.0	373	14.46	2.608	156.3	2	Fair or poor	2
No ED	≥40 years	3	3	Unmarried	Under $20,000	<25.0	372	4.5	1.021	90.7	2	Excellent, very good, good	2
ED	≥40 years	3	1	Married	Over $20,000	≥25.0	133	9.32	0.579	64.3	2	Fair or poor	2
No ED	≥40 years	1	1	Unmarried	Under $20,000	<25.0	282	9.81	1.198	130	2	Excellent, very good, good	2
No ED	<40 years	3	3	Married	Over $20,000	≥25.0	219	4.81	0.887	80.1	2	Excellent, very good, good	2
No ED	<40 years	5	2	Unmarried	Over $20,000	≥25.0	184	6.65	0.682	58.1	2	Excellent, very good, good	2
ED	≥40 years	3	3	Married	Over $20,000	≥25.0	400	14.69	1.554	96.4	2	Excellent, very good, good	2
No ED	≥40 years	3	3	Unmarried	Over $20,000	≥25.0	213	9.01	1.068	58.9	1	Excellent, very good, good	2
No ED	<40 years	1	1	Married	Over $20,000	≥25.0	408	20.57	2.054	164.8	2	Excellent, very good, good	2
No ED	≥40 years	3	2	Married	Under $20,000	<25.0	117	15.6	0.321	44.7	1	Excellent, very good, good	2
ED	≥40 years	3	3	Married	Over $20,000	≥25.0	264	10.99	1.232	112.1	1	Excellent, very good, good	2
No ED	<40 years	4	3	Unmarried	Under $20,000	<25.0	208	7.35	0.692	83.3	1	Excellent, very good, good	2
No ED	<40 years	4	2	Married	Over $20,000	≥25.0	220	7.8	0.825	125.5	2	Fair or poor	2
No ED	≥40 years	3	1	Unmarried	Over $20,000	≥25.0	593	29.31	2.537	248.1	1	Excellent, very good, good	2
ED	≥40 years	3	2	Married	Over $20,000	≥25.0	210	9.61	0.777	108.6	2	Fair or poor	2
No ED	≥40 years	3	3	Married	Over $20,000	≥25.0	427	30.26	2.393	276	1	Excellent, very good, good	2
No ED	<40 years	1	2	Married	Under $20,000	≥25.0	393	13.98	1.983	147	2	Excellent, very good, good	2
No ED	≥40 years	3	3	Married	Over $20,000	≥25.0	261	8.42	1.09	80.2	2	Excellent, very good, good	2
No ED	<40 years	3	3	Married	Under $20,000	≥25.0	444	22.81	1.774	184.9	2	Excellent, very good, good	2
No ED	≥40 years	3	2	Married	Over $20,000	≥25.0	396	22.17	2.12	109.9	2	Fair or poor	2
No ED	≥40 years	4	1	Unmarried	Under $20,000	<25.0	465	19.56	2.044	189.4	2	Fair or poor	2
ED	≥40 years	1	2	Married	Over $20,000	≥25.0	306	18.2	1.316	114.1	1	Excellent, very good, good	1
No ED	<40 years	1	1	Married	Over $20,000	≥25.0	650	9.22	1.619	130.5	2	Excellent, very good, good	2
No ED	<40 years	3	2	Married	Over $20,000	≥25.0	188	10.88	0.667	36.8	2	Excellent, very good, good	2
ED	≥40 years	3	2	Married	Under $20,000	≥25.0	240	10.37	0.982	133.8	2	Fair or poor	1
No ED	≥40 years	5	3	Married	Over $20,000	≥25.0	181	5.61	1.214	49.2	1	Excellent, very good, good	2
ED	≥40 years	3	3	Married	Over $20,000	≥25.0	362	15.57	2.045	210.8	2	Excellent, very good, good	2
ED	≥40 years	1	3	Married	Over $20,000	≥25.0	370	25.1	3.936	413.9	1	Excellent, very good, good	2
No ED	<40 years	3	3	Married	Over $20,000	≥25.0	249	9.31	0.992	66.5	2	Excellent, very good, good	2
No ED	≥40 years	3	3	Married	Over $20,000	≥25.0	241	9.36	1.216	101	2	Excellent, very good, good	2
No ED	≥40 years	3	2	Unmarried	Over $20,000	≥25.0	372	13.43	1.69	86.2	2	Excellent, very good, good	2
No ED	<40 years	4	3	Married	Over $20,000	≥25.0	246	6.86	1.216	72.1	2	Excellent, very good, good	2
ED	≥40 years	1	1	Unmarried	Over $20,000	≥25.0	156	9.27	1.164	66.5	2	Fair or poor	2
ED	≥40 years	3	2	Married	Under $20,000	≥25.0	351	12.54	1.756	162.8	2	Excellent, very good, good	2
No ED	<40 years	1	3	Married	Over $20,000	≥25.0	356	9.34	1.196	105.6	2	Excellent, very good, good	2
No ED	≥40 years	3	3	Unmarried	Under $20,000	<25.0	291	11.02	1.479	70.9	1	Excellent, very good, good	2
No ED	≥40 years	3	3	Unmarried	Over $20,000	≥25.0	330	20.4	1.6	127.8	2	Excellent, very good, good	2
No ED	<40 years	3	2	Married	Over $20,000	≥25.0	129	5.7	0.748	74.7	1	Fair or poor	2
No ED	<40 years	3	3	Married	Over $20,000	≥25.0	213	11.6	0.785	90.5	2	Excellent, very good, good	2
No ED	<40 years	5	2	Unmarried	Over $20,000	≥25.0	284	11.72	1.263	153.2	2	Excellent, very good, good	2
No ED	<40 years	3	3	Unmarried	Over $20,000	≥25.0	421	25.09	1.597	302.7	2	Excellent, very good, good	2
ED	≥40 years	3	1	Married	Over $20,000	≥25.0	148	5.45	0.848	106.1	1	Fair or poor	1
ED	≥40 years	3	1	Married	Over $20,000	≥25.0	148	5.45	0.848	106.1	1	Fair or poor	1
ED	≥40 years	3	1	Married	Over $20,000	≥25.0	148	5.45	0.848	106.1	1	Fair or poor	1
No ED	<40 years	1	1	Married	Over $20,000	≥25.0	560	9.26	1.944	137.6	2	Excellent, very good, good	2
ED	≥40 years	3	3	Unmarried	Over $20,000	≥25.0	807	24.19	2.359	139.8	1	Fair or poor	2
ED	≥40 years	3	3	Married	Over $20,000	≥25.0	448	25.13	1.917	140.2	1	Excellent, very good, good	2
No ED	≥40 years	3	3	Married	Over $20,000	≥25.0	383	7.74	1.059	46.3	2	Excellent, very good, good	2
No ED	<40 years	3	3	Married	Over $20,000	≥25.0	443	11.33	1.652	211.1	2	Excellent, very good, good	2
ED	≥40 years	2	1	Married	Under $20,000	<25.0	200	8.51	1.067	119.4	2	Excellent, very good, good	2
No ED	<40 years	3	1	Unmarried	Over $20,000	<25.0	585	5.75	1.158	97.9	2	Fair or poor	2
ED	≥40 years	4	1	Unmarried	Over $20,000	≥25.0	232	4.41	0.925	73.1	1	Excellent, very good, good	2
No ED	≥40 years	3	3	Married	Over $20,000	≥25.0	241	17.99	1.385	105.3	2	Excellent, very good, good	2
No ED	≥40 years	4	2	Married	Over $20,000	≥25.0	156	11.6	16.798	93.8	2	Excellent, very good, good	2
No ED	≥40 years	1	3	Married	Over $20,000	≥25.0	116	9.41	0.622	39.7	1	Excellent, very good, good	2
No ED	≥40 years	3	3	Unmarried	Under $20,000	≥25.0	186	11.03	0.781	48.5	2	Excellent, very good, good	1
No ED	≥40 years	3	3	Unmarried	Under $20,000	≥25.0	186	11.03	0.781	48.5	2	Excellent, very good, good	1
No ED	<40 years	1	2	Unmarried	Over $20,000	<25.0	228	18.06	1.386	141.3	2	Excellent, very good, good	2
No ED	<40 years	3	3	Married	Over $20,000	≥25.0	211	5.45	0.867	63.5	1	Excellent, very good, good	2
No ED	≥40 years	4	1	Unmarried	Under $20,000	≥25.0	85	6.94	0.448	60.7	2	Excellent, very good, good	2
No ED	≥40 years	1	1	Married	Under $20,000	≥25.0	248	8.44	0.956	65.3	2	Fair or poor	2
No ED	≥40 years	1	1	Married	Over $20,000	≥25.0	373	14.18	1.485	146	2	Excellent, very good, good	2
ED	≥40 years	4	3	Married	Over $20,000	<25.0	259	6.99	0.89	227.5	2	Fair or poor	1
No ED	≥40 years	3	3	Married	Over $20,000	≥25.0	183	4.52	1.038	40	1	Excellent, very good, good	2
ED	≥40 years	3	2	Married	Over $20,000	≥25.0	257	7.4	1.2	113.2	1	Excellent, very good, good	2
No ED	≥40 years	3	2	Unmarried	Over $20,000	≥25.0	237	13.23	1.32	89.4	2	Excellent, very good, good	2
ED	≥40 years	3	1	Married	Over $20,000	≥25.0	203	18.18	0.728	95.3	1	Fair or poor	2
ED	≥40 years	3	1	Married	Over $20,000	≥25.0	203	18.18	0.728	95.3	1	Fair or poor	2
ED	≥40 years	3	1	Married	Over $20,000	≥25.0	203	18.18	0.728	95.3	1	Fair or poor	2
No ED	≥40 years	4	3	Unmarried	Over $20,000	≥25.0	131	6.79	0.559	88.3	1	Excellent, very good, good	1
No ED	≥40 years	3	3	Unmarried	Over $20,000	≥25.0	540	166.94	9.249	169.8	2	Excellent, very good, good	2
No ED	<40 years	4	2	Unmarried	Under $20,000	≥25.0	230	13.03	1.338	115.2	2	Excellent, very good, good	2
No ED	≥40 years	3	2	Married	Over $20,000	≥25.0	260	18.73	1.217	297.1	2	Fair or poor	2
No ED	≥40 years	4	2	Unmarried	Under $20,000	≥25.0	316	21.21	1.77	228.7	1	Excellent, very good, good	2
ED	≥40 years	4	3	Married	Over $20,000	≥25.0	245	11.55	1.097	116.5	1	Excellent, very good, good	2
No ED	<40 years	3	3	Unmarried	Over $20,000	<25.0	566	18.75	2.25	316.3	2	Fair or poor	2
No ED	≥40 years	3	3	Married	Over $20,000	≥25.0	217	9.84	1.501	155.2	2	Excellent, very good, good	2
No ED	<40 years	4	3	Unmarried	Over $20,000	≥25.0	402	15.2	1.438	250.8	2	Fair or poor	2
ED	≥40 years	3	1	Married	Under $20,000	≥25.0	178	11	1.06	86.8	1	Excellent, very good, good	2
No ED	<40 years	4	3	Unmarried	Over $20,000	≥25.0	265	25.04	1.262	190	2	Excellent, very good, good	2
ED	≥40 years	3	2	Unmarried	Under $20,000	≥25.0	439	74.43	1.666	75.2	1	Excellent, very good, good	2
No ED	≥40 years	3	3	Married	Over $20,000	≥25.0	236	6.19	0.803	128.6	1	Fair or poor	1
No ED	≥40 years	3	3	Married	Over $20,000	≥25.0	236	6.19	0.803	128.6	1	Fair or poor	1
ED	≥40 years	3	3	Married	Over $20,000	≥25.0	307	19.03	1.198	94.8	1	Excellent, very good, good	2
ED	≥40 years	3	3	Married	Over $20,000	≥25.0	307	19.03	1.198	94.8	1	Excellent, very good, good	2
No ED	≥40 years	3	3	Married	Over $20,000	<25.0	395	14.19	1.626	132.9	2	Excellent, very good, good	2
No ED	<40 years	1	2	Unmarried	Over $20,000	≥25.0	114	9.96	0.925	66.6	1	Fair or poor	2
No ED	<40 years	3	3	Married	Over $20,000	≥25.0	390	11.08	1.827	93.4	2	Excellent, very good, good	2
No ED	<40 years	1	3	Married	Over $20,000	≥25.0	327	17.12	1.503	140.7	2	Excellent, very good, good	2
ED	≥40 years	3	2	Married	Over $20,000	≥25.0	359	11.64	1.26	131	1	Fair or poor	2
No ED	≥40 years	3	3	Married	Over $20,000	≥25.0	325	11.14	1.544	71.4	2	Excellent, very good, good	2
ED	≥40 years	3	1	Married	Over $20,000	≥25.0	412	14.38	1.871	180.7	1	Fair or poor	1
ED	≥40 years	3	1	Married	Over $20,000	≥25.0	412	14.38	1.871	180.7	1	Fair or poor	1
No ED	≥40 years	4	1	Unmarried	Over $20,000	<25.0	129	3.99	0.552	58.7	1	Fair or poor	2
No ED	<40 years	2	2	Married	Over $20,000	≥25.0	200	10.89	1.295	121.9	2	Excellent, very good, good	2
No ED	<40 years	3	3	Unmarried	Over $20,000	≥25.0	488	26.1	1.917	148.3	2	Excellent, very good, good	2
No ED	<40 years	3	3	Married	Over $20,000	<25.0	398	29.11	2.023	252.9	2	Excellent, very good, good	2
No ED	<40 years	1	1	Married	Over $20,000	≥25.0	130	5.8	0.589	78.8	2	Excellent, very good, good	2
No ED	<40 years	4	3	Unmarried	Over $20,000	<25.0	302	6.36	0.995	37.9	2	Excellent, very good, good	2
No ED	≥40 years	3	2	Unmarried	Under $20,000	≥25.0	130	4.37	0.356	97.4	1	Fair or poor	2
No ED	<40 years	1	1	Unmarried	Over $20,000	<25.0	526	16.2	1.936	138.9	2	Excellent, very good, good	2
ED	≥40 years	3	2	Married	Over $20,000	≥25.0	331	26.14	1.827	87.8	1	Excellent, very good, good	2
No ED	≥40 years	1	1	Married	Over $20,000	≥25.0	840	46.67	2.246	241.2	2	Excellent, very good, good	2
No ED	≥40 years	3	3	Married	Over $20,000	≥25.0	420	33.3	2.198	269	2	Excellent, very good, good	1
No ED	≥40 years	3	3	Married	Over $20,000	≥25.0	420	33.3	2.198	269	2	Excellent, very good, good	1
No ED	<40 years	4	1	Married	Under $20,000	≥25.0	146	8.54	0.781	72	1	Excellent, very good, good	2
ED	≥40 years	4	1	Unmarried	Under $20,000	<25.0	329	9.32	1.275	124.4	1	Fair or poor	2
ED	<40 years	2	1	Married	Over $20,000	<25.0	436	168.09	9.348	265.4	2	Fair or poor	2
No ED	≥40 years	1	1	Married	Over $20,000	≥25.0	353	8.8	1.758	104.9	1	Fair or poor	1
No ED	<40 years	4	3	Unmarried	Over $20,000	≥25.0	207	7.79	1.105	94.4	1	Excellent, very good, good	2
No ED	≥40 years	1	1	Married	Over $20,000	≥25.0	150	8.4	0.947	78.7	2	Excellent, very good, good	2
No ED	≥40 years	4	3	Unmarried	Under $20,000	≥25.0	153	4.81	0.652	44.3	1	Excellent, very good, good	2
No ED	≥40 years	3	3	Unmarried	Over $20,000	≥25.0	214	4.74	1.039	86.3	2	Excellent, very good, good	2
ED	≥40 years	2	1	Married	Under $20,000	≥25.0	855	20.02	4.305	211.1	2	Fair or poor	1
No ED	≥40 years	3	3	Married	Over $20,000	≥25.0	286	8.67	1.367	142.5	2	Excellent, very good, good	2
No ED	<40 years	3	3	Married	Over $20,000	<25.0	325	14.31	2.119	143.8	2	Excellent, very good, good	2
No ED	≥40 years	4	1	Married	Over $20,000	≥25.0	117	2.65	0.748	85.6	1	Excellent, very good, good	1
ED	≥40 years	3	3	Unmarried	Over $20,000	≥25.0	303	16.38	1.086	61.1	2	Excellent, very good, good	2
No ED	≥40 years	4	3	Married	Under $20,000	≥25.0	200	11.51	1.297	62.4	2	Excellent, very good, good	2
ED	≥40 years	3	2	Married	Over $20,000	<25.0	428	16.92	1.843	90.9	2	Excellent, very good, good	2
No ED	≥40 years	4	3	Unmarried	Over $20,000	≥25.0	140	8.53	0.862	68.2	2	Excellent, very good, good	2
No ED	<40 years	4	2	Married	Over $20,000	<25.0	245	8.48	1.407	106.9	2	Excellent, very good, good	2
No ED	≥40 years	3	1	Unmarried	Under $20,000	≥25.0	159	8.99	0.395	69.1	2	Excellent, very good, good	2
No ED	≥40 years	2	2	Unmarried	Under $20,000	≥25.0	110	6.84	0.802	48.7	2	Excellent, very good, good	2
No ED	<40 years	3	3	Unmarried	Over $20,000	≥25.0	350	8.76	1.723	130.8	2	Excellent, very good, good	2
No ED	<40 years	3	3	Unmarried	Over $20,000	<25.0	1146	24.19	5.14	623.9	2	Excellent, very good, good	2
No ED	≥40 years	3	2	Married	Over $20,000	<25.0	75	1.48	0.362	16.1	2	Excellent, very good, good	2
ED	≥40 years	4	1	Married	Under $20,000	<25.0	124	11.03	0.778	63.4	2	Fair or poor	2
No ED	<40 years	3	3	Unmarried	Over $20,000	<25.0	255	11.97	1.493	109.3	2	Excellent, very good, good	2
No ED	≥40 years	2	1	Married	Under $20,000	<25.0	136	4.09	0.738	48.3	1	Fair or poor	2
No ED	≥40 years	3	3	Married	Over $20,000	≥25.0	402	28.99	3.106	214.4	2	Excellent, very good, good	2
No ED	≥40 years	3	3	Married	Over $20,000	≥25.0	162	10.2	1	60.5	2	Excellent, very good, good	2
No ED	<40 years	4	2	Unmarried	Over $20,000	<25.0	288	29.87	59.605	282.9	2	Excellent, very good, good	2
ED	≥40 years	3	2	Unmarried	Under $20,000	≥25.0	145	7.11	0.71	75.5	2	Fair or poor	1
No ED	<40 years	3	2	Married	Over $20,000	≥25.0	206	15.02	1.14	103	2	Excellent, very good, good	2
ED	≥40 years	3	1	Married	Over $20,000	≥25.0	234	11.32	1.595	80.7	2	Excellent, very good, good	2
No ED	≥40 years	3	3	Married	Over $20,000	≥25.0	415	12.88	2.546	225.5	2	Excellent, very good, good	2
No ED	≥40 years	3	2	Married	Over $20,000	≥25.0	299	14.04	1.182	86.8	1	Excellent, very good, good	3
ED	≥40 years	3	2	Married	Over $20,000	≥25.0	296	7.77	2.464	44	2	Excellent, very good, good	1
No ED	≥40 years	4	1	Married	Under $20,000	≥25.0	229	5.29	1.112	22.8	1	Excellent, very good, good	2
No ED	≥40 years	4	2	Unmarried	Under $20,000	<25.0	311	12.16	1.165	121.3	2	Excellent, very good, good	2
No ED	<40 years	1	1	Married	Under $20,000	<25.0	450	16.04	1.71	89.8	2	Fair or poor	2
No ED	≥40 years	1	1	Married	Over $20,000	≥25.0	388	16.88	2.091	221.9	1	Excellent, very good, good	2
ED	≥40 years	4	3	Married	Over $20,000	≥25.0	177	3.63	1.049	89	1	Excellent, very good, good	2
No ED	<40 years	1	1	Married	Under $20,000	≥25.0	118	7.69	0.468	50.1	2	Excellent, very good, good	2
ED	≥40 years	4	1	Unmarried	Under $20,000	≥25.0	105	3.09	0.484	24	2	Fair or poor	2
ED	≥40 years	4	3	Married	Over $20,000	≥25.0	335	23.79	1.261	268.8	2	Excellent, very good, good	2
No ED	<40 years	4	1	Married	Over $20,000	≥25.0	117	6.45	0.787	52.8	2	Excellent, very good, good	2
No ED	≥40 years	3	3	Unmarried	Over $20,000	≥25.0	198	14.92	0.867	84.7	2	Excellent, very good, good	2
ED	≥40 years	3	1	Married	Over $20,000	≥25.0	353	8.27	1.745	220.5	2	Excellent, very good, good	2
No ED	≥40 years	3	3	Married	Over $20,000	≥25.0	397	11.73	1.832	56.3	2	Excellent, very good, good	2
No ED	<40 years	4	2	Married	Under $20,000	<25.0	270	17.19	0.745	81.9	2	Excellent, very good, good	2
ED	≥40 years	1	1	Unmarried	Under $20,000	≥25.0	255	7.32	1.235	79.7	1	Fair or poor	2
No ED	≥40 years	4	1	Unmarried	Under $20,000	<25.0	63	2.43	0.145	25.7	2	Fair or poor	2
No ED	≥40 years	3	2	Married	Over $20,000	≥25.0	546	22.11	3.528	288.9	2	Excellent, very good, good	2
No ED	<40 years	5	1	Unmarried	Under $20,000	≥25.0	438	19.8	2.269	173.1	2	Excellent, very good, good	2
No ED	<40 years	5	2	Unmarried	Over $20,000	<25.0	117	9.38	0.572	76.5	2	Fair or poor	2
No ED	≥40 years	3	3	Married	Under $20,000	≥25.0	399	24.9	1.98	141.1	2	Excellent, very good, good	2
No ED	<40 years	1	3	Married	Under $20,000	<25.0	344	24.48	1.847	173.9	2	Excellent, very good, good	2
No ED	≥40 years	4	1	Unmarried	Under $20,000	≥25.0	324	10.84	1.157	81	2	Excellent, very good, good	2
No ED	<40 years	3	2	Unmarried	Over $20,000	<25.0	275	15.28	1.771	89.7	2	Excellent, very good, good	2
No ED	≥40 years	3	3	Unmarried	Under $20,000	≥25.0	226	9.57	1.443	152.9	2	Excellent, very good, good	2
No ED	<40 years	1	1	Unmarried	Over $20,000	<25.0	409	11.12	1.381	73.8	2	Excellent, very good, good	2
No ED	≥40 years	1	3	Married	Over $20,000	≥25.0	169	7.77	0.857	97.9	2	Excellent, very good, good	2
ED	≥40 years	4	1	Unmarried	Under $20,000	<25.0	343	14.27	1.335	103.6	2	Excellent, very good, good	2
No ED	≥40 years	3	3	Married	Over $20,000	≥25.0	221	5.14	1.048	116.6	2	Excellent, very good, good	2
No ED	<40 years	3	3	Married	Over $20,000	≥25.0	243	13.11	1.461	166.5	2	Excellent, very good, good	2
ED	≥40 years	3	2	Married	Over $20,000	≥25.0	196	18.63	0.879	139.9	2	Excellent, very good, good	2
No ED	<40 years	3	1	Married	Over $20,000	<25.0	336	11.92	0.995	171.3	2	Fair or poor	2
No ED	≥40 years	3	3	Married	Over $20,000	≥25.0	231	6.58	0.928	102.2	2	Excellent, very good, good	2
No ED	<40 years	1	3	Unmarried	Over $20,000	≥25.0	533	23.35	2.043	250.7	1	Excellent, very good, good	2
No ED	<40 years	1	3	Unmarried	Over $20,000	≥25.0	533	23.35	2.043	250.7	1	Excellent, very good, good	2
ED	≥40 years	3	1	Married	Over $20,000	<25.0	98	4.29	0.495	84.4	1	Fair or poor	2
No ED	<40 years	3	3	Married	Over $20,000	≥25.0	185	9.89	0.938	105.9	1	Excellent, very good, good	2
ED	≥40 years	4	1	Married	Over $20,000	≥25.0	191	5.36	1.095	68.1	1	Excellent, very good, good	2
No ED	≥40 years	3	3	Married	Under $20,000	≥25.0	231	6.8	0.883	78.7	1	Fair or poor	2
No ED	≥40 years	3	3	Married	Over $20,000	≥25.0	313	7.96	1.574	128.1	1	Fair or poor	2
No ED	≥40 years	4	3	Unmarried	Over $20,000	≥25.0	289	10.36	1.533	106.5	1	Fair or poor	1
No ED	≥40 years	3	2	Married	Over $20,000	≥25.0	271	9.36	1.401	177	2	Excellent, very good, good	2
No ED	≥40 years	3	3	Married	Over $20,000	≥25.0	502	22.09	2.538	235.1	2	Excellent, very good, good	2
No ED	≥40 years	1	1	Married	Over $20,000	≥25.0	373	15.93	1.588	95.5	2	Excellent, very good, good	2
No ED	≥40 years	3	2	Married	Over $20,000	<25.0	128	2.38	0.766	19.2	2	Excellent, very good, good	2
No ED	≥40 years	1	1	Married	Over $20,000	<25.0	143	12.18	0.804	84.6	2	Fair or poor	1
No ED	<40 years	3	3	Unmarried	Over $20,000	≥25.0	439	13.66	1.303	220	2	Excellent, very good, good	2
ED	≥40 years	3	3	Married	Over $20,000	≥25.0	170	6.82	0.552	77.4	1	Excellent, very good, good	2
No ED	<40 years	3	3	Unmarried	Over $20,000	≥25.0	242	9.67	1.419	115.4	2	Excellent, very good, good	2
No ED	≥40 years	3	1	Unmarried	Over $20,000	≥25.0	504	9.51	2.657	90.9	1	Excellent, very good, good	2
No ED	≥40 years	3	2	Unmarried	Over $20,000	≥25.0	707	29.6	2.728	273.4	1	Excellent, very good, good	2
No ED	≥40 years	3	3	Unmarried	Over $20,000	≥25.0	213	8.28	1.822	70.1	2	Excellent, very good, good	2
No ED	≥40 years	3	2	Unmarried	Over $20,000	≥25.0	365	14.42	0.917	105.4	2	Excellent, very good, good	2
No ED	<40 years	3	3	Unmarried	Over $20,000	<25.0	194	13.18	0.863	85.7	2	Excellent, very good, good	2
No ED	≥40 years	3	3	Married	Over $20,000	≥25.0	321	13.81	1.438	125.4	1	Excellent, very good, good	2
ED	≥40 years	3	2	Married	Over $20,000	≥25.0	363	13.7	1.242	208.7	1	Excellent, very good, good	1
No ED	<40 years	4	3	Unmarried	Over $20,000	≥25.0	385	26.3	4.972	221.2	2	Excellent, very good, good	2
ED	≥40 years	3	1	Married	Over $20,000	≥25.0	456	35.04	2.172	120.4	1	Fair or poor	2
ED	≥40 years	3	3	Married	Over $20,000	≥25.0	387	9.71	2.187	171.1	1	Excellent, very good, good	3
ED	≥40 years	3	1	Unmarried	Under $20,000	<25.0	251	21.16	1.359	108.4	1	Excellent, very good, good	2
No ED	≥40 years	1	2	Married	Over $20,000	≥25.0	234	10.12	0.69	138.7	2	Excellent, very good, good	3
No ED	≥40 years	4	3	Unmarried	Over $20,000	≥25.0	326	10.11	0.953	92.7	1	Excellent, very good, good	2
No ED	≥40 years	3	3	Married	Over $20,000	<25.0	468	28.24	1.509	224	2	Excellent, very good, good	2
No ED	≥40 years	3	3	Married	Over $20,000	≥25.0	151	10.63	0.624	70.2	2	Excellent, very good, good	2
No ED	<40 years	1	3	Married	Over $20,000	≥25.0	155	7.64	0.602	45.6	2	Excellent, very good, good	2
ED	<40 years	3	3	Unmarried	Over $20,000	≥25.0	202	12.63	1.093	75.6	2	Excellent, very good, good	2
No ED	≥40 years	4	1	Unmarried	Over $20,000	<25.0	715	18.48	2.976	191.3	2	Excellent, very good, good	2
No ED	<40 years	3	3	Married	Over $20,000	≥25.0	304	13.01	1.332	135.7	1	Fair or poor	2
No ED	≥40 years	3	2	Married	Over $20,000	<25.0	294	7.16	1.242	133.4	1	Excellent, very good, good	2
No ED	≥40 years	3	2	Married	Over $20,000	<25.0	294	7.16	1.242	133.4	1	Excellent, very good, good	2
No ED	≥40 years	3	2	Unmarried	Over $20,000	≥25.0	255	8.55	1.169	146.8	2	Excellent, very good, good	2
No ED	<40 years	3	3	Unmarried	Over $20,000	<25.0	416	15.69	2.109	69.7	2	Excellent, very good, good	2
ED	≥40 years	1	1	Married	Under $20,000	≥25.0	203	15.42	1.335	148.5	2	Fair or poor	2
No ED	≥40 years	3	3	Married	Over $20,000	≥25.0	620	23.08	2.994	168.3	2	Excellent, very good, good	2
No ED	<40 years	3	3	Married	Over $20,000	≥25.0	327	19.96	1.298	159.6	1	Excellent, very good, good	2
No ED	≥40 years	3	2	Married	Over $20,000	≥25.0	72	8.82	0.397	49	1	Excellent, very good, good	1
No ED	≥40 years	2	3	Married	Over $20,000	≥25.0	334	8.98	0.965	115.2	2	Excellent, very good, good	2
No ED	<40 years	1	1	Unmarried	Under $20,000	<25.0	192	9.65	1.096	98.6	2	Fair or poor	2
No ED	<40 years	1	1	Unmarried	Under $20,000	<25.0	192	9.65	1.096	98.6	2	Fair or poor	2
No ED	<40 years	1	1	Unmarried	Under $20,000	<25.0	192	9.65	1.096	98.6	2	Fair or poor	2
No ED	≥40 years	3	1	Unmarried	Under $20,000	≥25.0	117	2.17	0.49	64.7	1	Fair or poor	2
No ED	≥40 years	3	3	Married	Over $20,000	≥25.0	272	15.79	0.893	114.5	2	Excellent, very good, good	2
ED	≥40 years	1	1	Unmarried	Under $20,000	≥25.0	405	17.1	1.536	154.7	2	Fair or poor	3
No ED	<40 years	3	3	Unmarried	Over $20,000	≥25.0	560	19.34	3.146	325.1	2	Fair or poor	2
No ED	≥40 years	3	3	Married	Over $20,000	<25.0	370	23.78	1.361	136.3	2	Excellent, very good, good	2
No ED	<40 years	5	3	Unmarried	Over $20,000	<25.0	125	1.86	0.538	43	2	Excellent, very good, good	2
ED	≥40 years	1	1	Unmarried	Over $20,000	≥25.0	229	6.74	0.985	104.9	2	Fair or poor	2
No ED	<40 years	3	1	Unmarried	Over $20,000	<25.0	129	8.77	0.697	39.9	2	Excellent, very good, good	2
No ED	≥40 years	3	3	Married	Under $20,000	<25.0	171	12.13	1.182	88.4	2	Excellent, very good, good	2
ED	≥40 years	3	3	Unmarried	Over $20,000	≥25.0	210	8.14	1.191	78.9	1	Excellent, very good, good	2
ED	<40 years	1	1	Married	Under $20,000	≥25.0	383	21.56	1.874	104.3	2	Excellent, very good, good	2
ED	≥40 years	3	3	Married	Over $20,000	≥25.0	352	19.47	1.195	46.7	2	Fair or poor	2
No ED	<40 years	3	1	Unmarried	Over $20,000	<25.0	330	16.76	1.745	137.6	2	Excellent, very good, good	2
ED	≥40 years	3	3	Unmarried	Over $20,000	≥25.0	325	13.6	1.668	102.6	1	Excellent, very good, good	3
No ED	≥40 years	3	3	Married	Over $20,000	≥25.0	453	15.81	1.865	185.5	2	Excellent, very good, good	2
No ED	<40 years	4	3	Married	Over $20,000	<25.0	37	2.23	0.135	20.3	2	Excellent, very good, good	2
No ED	<40 years	1	1	Married	Over $20,000	<25.0	455	12.77	1.947	175.7	2	Excellent, very good, good	2
No ED	≥40 years	3	3	Married	Over $20,000	≥25.0	249	13.14	1.018	162.8	2	Excellent, very good, good	2
No ED	≥40 years	3	3	Married	Over $20,000	<25.0	353	16.42	1.038	118.4	2	Excellent, very good, good	2
No ED	≥40 years	4	1	Unmarried	Over $20,000	<25.0	342	15.24	1.683	108.8	2	Excellent, very good, good	2
No ED	<40 years	3	1	Unmarried	Under $20,000	<25.0	99	4.98	0.342	14.3	2	Excellent, very good, good	2
No ED	≥40 years	3	2	Married	Under $20,000	<25.0	170	11.07	0.578	155.7	2	Excellent, very good, good	2
No ED	≥40 years	3	3	Married	Over $20,000	<25.0	236	7.78	0.953	70.4	2	Excellent, very good, good	2
No ED	<40 years	1	3	Unmarried	Over $20,000	<25.0	530	18.18	3.207	148.4	2	Excellent, very good, good	2
ED	≥40 years	3	3	Married	Over $20,000	≥25.0	267	9.84	1.412	136.1	2	Excellent, very good, good	1
No ED	≥40 years	3	3	Unmarried	Under $20,000	<25.0	338	22.83	1.066	102.9	1	Excellent, very good, good	2
No ED	<40 years	3	3	Unmarried	Over $20,000	≥25.0	266	9.99	1.342	109.8	2	Excellent, very good, good	2
ED	≥40 years	3	3	Married	Over $20,000	≥25.0	470	28.29	2.677	403.5	2	Excellent, very good, good	2
ED	≥40 years	3	1	Married	Over $20,000	<25.0	105	8.43	0.287	49.3	1	Excellent, very good, good	2
ED	≥40 years	2	1	Married	Under $20,000	≥25.0	288	9.89	0.936	127.5	2	Fair or poor	2
No ED	<40 years	4	1	Unmarried	Over $20,000	<25.0	216	8.22	1.204	56.2	2	Excellent, very good, good	2
ED	≥40 years	3	1	Married	Under $20,000	≥25.0	183	8.22	0.695	55	1	Fair or poor	1
ED	≥40 years	3	3	Unmarried	Over $20,000	≥25.0	428	13.02	1.509	110.9	2	Fair or poor	2
No ED	<40 years	4	3	Married	Over $20,000	≥25.0	229	9.58	1.198	97.3	2	Excellent, very good, good	2
ED	≥40 years	3	3	Married	Over $20,000	<25.0	265	9.19	1.739	144.1	2	Excellent, very good, good	1
No ED	≥40 years	3	2	Married	Over $20,000	≥25.0	211	14.39	1.152	76.6	2	Excellent, very good, good	2
ED	≥40 years	4	1	Unmarried	Under $20,000	≥25.0	133	3.36	0.548	82.9	1	Fair or poor	2
No ED	≥40 years	1	1	Married	Under $20,000	≥25.0	115	2.31	0.555	16.5	2	Fair or poor	1
ED	≥40 years	3	1	Married	Over $20,000	≥25.0	202	18.1	1.184	130.3	1	Fair or poor	1
No ED	<40 years	4	1	Unmarried	Under $20,000	<25.0	419	23.02	2.647	235.4	2	Excellent, very good, good	3
ED	≥40 years	1	1	Unmarried	Under $20,000	<25.0	203	5.57	0.744	57.9	2	Fair or poor	2
No ED	≥40 years	4	1	Unmarried	Over $20,000	<25.0	308	11.65	1.373	150.4	1	Excellent, very good, good	2
No ED	≥40 years	3	3	Unmarried	Under $20,000	<25.0	264	14.54	0.867	75.3	2	Excellent, very good, good	2
No ED	<40 years	3	1	Unmarried	Over $20,000	<25.0	606	23.48	2.186	105.7	1	Excellent, very good, good	2
No ED	≥40 years	4	2	Unmarried	Over $20,000	<25.0	98	4.2	0.516	58.2	2	Excellent, very good, good	2
No ED	≥40 years	4	3	Unmarried	Over $20,000	<25.0	333	7.99	1.537	91.1	2	Excellent, very good, good	2
No ED	≥40 years	3	3	Unmarried	Over $20,000	≥25.0	488	15.93	1.676	145.6	1	Excellent, very good, good	2
No ED	≥40 years	4	2	Unmarried	Under $20,000	≥25.0	147	3.76	0.61	68.3	2	Excellent, very good, good	2
ED	≥40 years	3	2	Married	Under $20,000	≥25.0	245	8.9	0.844	61.1	2	Excellent, very good, good	1
No ED	<40 years	2	3	Unmarried	Over $20,000	≥25.0	134	8.37	0.655	96.2	2	Excellent, very good, good	2
No ED	≥40 years	3	2	Married	Over $20,000	≥25.0	461	14.31	2.043	171.2	2	Excellent, very good, good	2
ED	≥40 years	3	3	Married	Under $20,000	≥25.0	224	5.68	0.823	86	2	Excellent, very good, good	2
ED	≥40 years	3	3	Married	Under $20,000	≥25.0	224	5.68	0.823	86	2	Excellent, very good, good	2
No ED	≥40 years	3	3	Unmarried	Over $20,000	≥25.0	741	24.94	2.878	193.8	2	Excellent, very good, good	2
No ED	<40 years	3	1	Unmarried	Over $20,000	<25.0	366	27.55	2.514	158.7	2	Excellent, very good, good	2
ED	≥40 years	3	1	Unmarried	Under $20,000	<25.0	200	6	0.764	232.5	2	Fair or poor	2
ED	<40 years	4	2	Married	Under $20,000	≥25.0	238	8.85	0.998	46.6	1	Fair or poor	1
ED	≥40 years	3	2	Married	Over $20,000	≥25.0	144	8.91	0.765	40.5	1	Fair or poor	2
No ED	≥40 years	3	2	Married	Over $20,000	≥25.0	424	24.63	1.823	153.2	2	Excellent, very good, good	2
ED	≥40 years	4	1	Unmarried	Over $20,000	≥25.0	167	6.27	0.959	94.1	1	Excellent, very good, good	2
ED	≥40 years	3	1	Married	Over $20,000	≥25.0	287	15.67	1.019	98.7	2	Excellent, very good, good	2
No ED	≥40 years	3	3	Married	Over $20,000	≥25.0	241	6	1.319	123	1	Excellent, very good, good	2
No ED	<40 years	3	2	Married	Over $20,000	≥25.0	470	29.03	1.483	188.5	2	Excellent, very good, good	2
ED	≥40 years	3	2	Married	Over $20,000	<25.0	184	6.13	0.911	92.8	1	Fair or poor	2
No ED	<40 years	1	2	Unmarried	Under $20,000	≥25.0	199	5.35	0.69	52.7	2	Excellent, very good, good	2
No ED	≥40 years	4	1	Married	Over $20,000	≥25.0	205	4.66	1.316	60.9	2	Fair or poor	2
ED	≥40 years	4	1	Married	Over $20,000	≥25.0	185	9.17	0.691	59.2	1	Fair or poor	1
No ED	<40 years	3	3	Unmarried	Under $20,000	<25.0	1134	39.11	4.941	408.2	2	Excellent, very good, good	2
No ED	<40 years	3	2	Unmarried	Over $20,000	≥25.0	213	13.79	1.043	134.3	2	Excellent, very good, good	2
No ED	<40 years	3	3	Married	Over $20,000	≥25.0	237	18.18	1.362	104.5	2	Excellent, very good, good	2
ED	≥40 years	1	1	Unmarried	Under $20,000	≥25.0	227	13.34	0.996	140.9	1	Fair or poor	1
ED	≥40 years	3	3	Married	Over $20,000	<25.0	184	7.14	1.858	46.7	1	Fair or poor	2
No ED	≥40 years	4	3	Unmarried	Under $20,000	≥25.0	146	5.55	0.753	80.1	1	Excellent, very good, good	1
No ED	<40 years	1	1	Married	Under $20,000	<25.0	436	16.16	1.996	136.2	2	Excellent, very good, good	2
No ED	<40 years	5	3	Married	Over $20,000	<25.0	402	13.75	1.614	117.8	2	Excellent, very good, good	2
No ED	≥40 years	4	2	Married	Over $20,000	<25.0	424	10.34	1.423	102.9	1	Excellent, very good, good	2
No ED	≥40 years	3	2	Married	Over $20,000	≥25.0	446	19.53	1.411	125.4	2	Excellent, very good, good	2
No ED	<40 years	3	2	Married	Under $20,000	<25.0	438	15.09	2.178	57.6	1	Fair or poor	2
ED	≥40 years	3	1	Unmarried	Over $20,000	≥25.0	208	5.21	0.637	117.1	1	Fair or poor	1
No ED	≥40 years	4	3	Unmarried	Over $20,000	≥25.0	222	9.81	0.914	89.1	1	Excellent, very good, good	2
No ED	<40 years	3	2	Married	Over $20,000	<25.0	510	25.28	2.59	227.9	2	Excellent, very good, good	2
ED	≥40 years	3	3	Married	Over $20,000	<25.0	231	14	1.072	97.2	1	Excellent, very good, good	2
ED	≥40 years	3	3	Married	Over $20,000	<25.0	231	14	1.072	97.2	1	Excellent, very good, good	2
ED	≥40 years	3	3	Married	Over $20,000	<25.0	231	14	1.072	97.2	1	Excellent, very good, good	2
No ED	≥40 years	4	2	Married	Under $20,000	≥25.0	579	16.99	2.14	362.1	2	Excellent, very good, good	2
ED	≥40 years	3	3	Married	Over $20,000	≥25.0	404	16.87	1.174	90.3	1	Excellent, very good, good	2
ED	≥40 years	3	3	Married	Over $20,000	≥25.0	404	16.87	1.174	90.3	1	Excellent, very good, good	2
ED	≥40 years	3	3	Unmarried	Over $20,000	≥25.0	140	23.65	0.491	35.2	1	Excellent, very good, good	2
No ED	≥40 years	4	2	Married	Over $20,000	≥25.0	343	21.64	1.66	180.4	2	Excellent, very good, good	2
No ED	<40 years	1	1	Unmarried	Under $20,000	≥25.0	332	13.41	1.345	131.8	2	Excellent, very good, good	2
ED	≥40 years	4	1	Married	Under $20,000	≥25.0	183	12.73	0.805	98.1	1	Excellent, very good, good	1
No ED	≥40 years	1	1	Married	Over $20,000	≥25.0	377	18.03	1.641	121.4	1	Excellent, very good, good	1
No ED	<40 years	3	3	Unmarried	Over $20,000	≥25.0	332	16.92	1.579	118.3	2	Excellent, very good, good	2
ED	≥40 years	3	1	Married	Over $20,000	≥25.0	230	6.74	0.822	87.1	1	Fair or poor	1
ED	≥40 years	3	1	Married	Over $20,000	≥25.0	230	6.74	0.822	87.1	1	Fair or poor	1
No ED	<40 years	3	3	Unmarried	Over $20,000	≥25.0	269	15.6	0.903	76	2	Excellent, very good, good	2
No ED	<40 years	1	2	Unmarried	Over $20,000	≥25.0	319	6.71	0.745	63.6	1	Excellent, very good, good	2
No ED	<40 years	3	3	Married	Over $20,000	≥25.0	437	18.01	2.654	259.5	2	Excellent, very good, good	2
No ED	<40 years	3	3	Unmarried	Over $20,000	≥25.0	422	8.7	1.411	108.5	2	Excellent, very good, good	2
No ED	<40 years	1	1	Unmarried	Over $20,000	≥25.0	316	8.99	1.403	122.9	2	Fair or poor	2
ED	≥40 years	2	1	Married	Over $20,000	≥25.0	231	21.79	0.959	146.4	2	Fair or poor	2
No ED	≥40 years	4	3	Unmarried	Over $20,000	≥25.0	334	12.87	1.552	123.7	2	Excellent, very good, good	1
No ED	≥40 years	3	3	Married	Over $20,000	<25.0	637	22.42	5.307	207.1	2	Excellent, very good, good	2
No ED	≥40 years	1	1	Married	Over $20,000	≥25.0	269	9.1	1.076	124.8	2	Excellent, very good, good	2
No ED	<40 years	3	2	Married	Over $20,000	≥25.0	373	25.41	2.604	116.3	1	Excellent, very good, good	2
No ED	≥40 years	3	3	Unmarried	Over $20,000	≥25.0	426	9.76	1.835	124.4	1	Excellent, very good, good	2
ED	≥40 years	3	3	Married	Over $20,000	≥25.0	260	15.38	1.208	65.9	1	Fair or poor	2
ED	<40 years	4	1	Married	Over $20,000	<25.0	177	9.12	1.016	71	2	Excellent, very good, good	2
No ED	≥40 years	3	3	Married	Over $20,000	≥25.0	422	36.93	1.745	215.2	1	Excellent, very good, good	2
No ED	≥40 years	3	2	Married	Over $20,000	≥25.0	259	23.55	1.09	141.3	1	Excellent, very good, good	2
No ED	<40 years	3	3	Married	Over $20,000	≥25.0	276	10.83	0.899	205.9	2	Excellent, very good, good	2
No ED	≥40 years	3	3	Married	Over $20,000	≥25.0	469	21.26	2.141	102.2	1	Excellent, very good, good	2
No ED	≥40 years	1	3	Married	Over $20,000	≥25.0	406	12.07	1.748	206.2	2	Excellent, very good, good	2
No ED	≥40 years	1	2	Married	Over $20,000	<25.0	339	7.52	1.177	108.8	2	Excellent, very good, good	2
No ED	≥40 years	3	2	Married	Over $20,000	≥25.0	361	42.45	1.786	101.2	2	Excellent, very good, good	2
ED	≥40 years	1	1	Unmarried	Under $20,000	≥25.0	213	14.7	1.056	145.9	1	Excellent, very good, good	2
No ED	<40 years	4	1	Unmarried	Over $20,000	≥25.0	352	22.62	1.799	168	2	Fair or poor	2
No ED	≥40 years	3	1	Married	Under $20,000	≥25.0	206	9.41	1.003	76.1	2	Fair or poor	2
No ED	<40 years	3	2	Unmarried	Over $20,000	<25.0	446	23.53	1.961	175.2	2	Excellent, very good, good	2
ED	≥40 years	3	2	Married	Over $20,000	≥25.0	180	8.64	0.77	86.9	1	Fair or poor	2
No ED	≥40 years	3	1	Married	Over $20,000	<25.0	246	11.34	1.208	105.9	2	Excellent, very good, good	2
No ED	≥40 years	3	1	Married	Over $20,000	<25.0	246	11.34	1.208	105.9	2	Excellent, very good, good	2
ED	≥40 years	1	1	Unmarried	Under $20,000	≥25.0	202	4.69	1.258	30.1	1	Fair or poor	2
ED	≥40 years	1	1	Unmarried	Under $20,000	≥25.0	202	4.69	1.258	30.1	1	Fair or poor	2
No ED	≥40 years	3	3	Married	Over $20,000	≥25.0	165	6.48	0.729	61	1	Excellent, very good, good	2
No ED	<40 years	3	3	Unmarried	Under $20,000	≥25.0	210	11.99	1.168	117.4	1	Excellent, very good, good	2
No ED	<40 years	3	3	Married	Over $20,000	≥25.0	327	12.76	1.277	87.5	1	Excellent, very good, good	2
No ED	<40 years	3	3	Unmarried	Over $20,000	<25.0	476	49.26	2.283	286.5	2	Excellent, very good, good	2
No ED	≥40 years	3	3	Married	Over $20,000	≥25.0	326	9.57	0.903	88.8	2	Excellent, very good, good	2
No ED	<40 years	4	2	Unmarried	Over $20,000	≥25.0	341	16.67	0.761	128.2	2	Fair or poor	2
No ED	<40 years	1	2	Married	Over $20,000	≥25.0	307	10.51	1.024	110.7	2	Excellent, very good, good	2
No ED	<40 years	4	2	Unmarried	Over $20,000	≥25.0	472	19.81	1.635	215.5	1	Excellent, very good, good	2
ED	≥40 years	3	3	Married	Over $20,000	≥25.0	101	6.74	0.318	90.2	1	Excellent, very good, good	2
No ED	<40 years	4	2	Unmarried	Over $20,000	≥25.0	270	8.21	1.195	129	2	Excellent, very good, good	2
ED	≥40 years	3	1	Unmarried	Over $20,000	≥25.0	152	5.4	0.595	72.8	2	Fair or poor	2
ED	≥40 years	3	1	Unmarried	Over $20,000	≥25.0	152	5.4	0.595	72.8	2	Fair or poor	2
ED	≥40 years	3	3	Married	Over $20,000	≥25.0	352	8.06	1.274	68.1	2	Fair or poor	1
No ED	≥40 years	4	3	Unmarried	Over $20,000	≥25.0	216	4.97	0.564	100.5	2	Excellent, very good, good	2
No ED	≥40 years	3	3	Married	Over $20,000	<25.0	143	12.26	0.836	92.7	2	Fair or poor	2
No ED	≥40 years	4	3	Married	Over $20,000	<25.0	401	12.99	1.615	80.8	2	Excellent, very good, good	2
No ED	≥40 years	4	1	Unmarried	Under $20,000	<25.0	36	4.81	0.131	20.1	2	Excellent, very good, good	2
No ED	<40 years	3	2	Unmarried	Over $20,000	<25.0	603	15.85	2.147	135.3	2	Excellent, very good, good	2
ED	≥40 years	4	3	Married	Over $20,000	≥25.0	131	20.06	1.064	54.2	1	Excellent, very good, good	2
ED	<40 years	4	1	Unmarried	Under $20,000	≥25.0	130	2.12	0.29	11.2	2	Excellent, very good, good	2
No ED	<40 years	3	2	Unmarried	Over $20,000	≥25.0	466	14.33	1.614	115.7	1	Excellent, very good, good	2
ED	<40 years	4	2	Unmarried	Over $20,000	≥25.0	121	12.92	0.613	63.5	2	Excellent, very good, good	2
ED	≥40 years	1	1	Unmarried	Over $20,000	≥25.0	675	11.52	1.823	38.5	2	Excellent, very good, good	2
ED	≥40 years	3	1	Married	Under $20,000	≥25.0	282	11.56	0.991	87.2	2	Fair or poor	3
ED	≥40 years	3	1	Married	Under $20,000	≥25.0	282	11.56	0.991	87.2	2	Fair or poor	3
No ED	<40 years	3	2	Married	Over $20,000	≥25.0	331	17.65	1.47	159.4	2	Fair or poor	2
No ED	<40 years	3	2	Married	Over $20,000	≥25.0	452	24.37	2.126	181.7	2	Excellent, very good, good	2
No ED	≥40 years	3	2	Married	Over $20,000	≥25.0	253	4.68	1.435	40	1	Excellent, very good, good	2
No ED	<40 years	1	3	Married	Over $20,000	≥25.0	391	16.53	1.412	128.2	2	Excellent, very good, good	2
No ED	≥40 years	4	3	Married	Over $20,000	≥25.0	268	32.73	2.32	136.5	2	Excellent, very good, good	2
No ED	≥40 years	5	3	Married	Under $20,000	<25.0	200	4.96	0.838	82.8	1	Excellent, very good, good	2
No ED	<40 years	1	3	Unmarried	Over $20,000	≥25.0	282	10.61	1.743	222.8	2	Excellent, very good, good	2
No ED	≥40 years	5	3	Married	Over $20,000	<25.0	345	7.21	1.008	85.2	1	Excellent, very good, good	2
No ED	≥40 years	1	1	Married	Over $20,000	≥25.0	391	14.11	1.479	74.2	2	Excellent, very good, good	2
No ED	<40 years	4	2	Married	Over $20,000	≥25.0	520	30.3	2.558	302.4	2	Excellent, very good, good	2
No ED	≥40 years	3	2	Married	Over $20,000	≥25.0	481	25.88	1.531	144.3	2	Excellent, very good, good	2
No ED	≥40 years	4	3	Married	Over $20,000	≥25.0	267	21	1.286	232.7	2	Excellent, very good, good	2
No ED	≥40 years	1	3	Unmarried	Over $20,000	≥25.0	519	19.34	2.874	221	2	Excellent, very good, good	2
No ED	≥40 years	3	3	Married	Over $20,000	≥25.0	230	18.86	1.422	135.7	2	Excellent, very good, good	2
No ED	≥40 years	3	1	Married	Over $20,000	<25.0	174	9.77	1.178	64.6	2	Fair or poor	2
No ED	≥40 years	3	3	Unmarried	Over $20,000	≥25.0	658	15.66	1.327	68.7	2	Excellent, very good, good	2
ED	≥40 years	3	1	Married	Under $20,000	≥25.0	209	6.52	0.879	147.7	2	Excellent, very good, good	2
ED	≥40 years	3	1	Married	Under $20,000	≥25.0	209	6.52	0.879	147.7	2	Excellent, very good, good	2
No ED	<40 years	1	3	Unmarried	Over $20,000	≥25.0	364	15.9	1.334	161.5	2	Excellent, very good, good	2
No ED	≥40 years	4	3	Unmarried	Under $20,000	<25.0	886	21.54	3.709	228.9	2	Excellent, very good, good	2
No ED	≥40 years	4	1	Married	Under $20,000	<25.0	228	6.7	1.077	83.7	2	Fair or poor	1
ED	≥40 years	3	2	Unmarried	Over $20,000	<25.0	299	10.17	1.217	106.7	2	Fair or poor	2
[truncated: 1,746 more rows]
